# Supplementary material for: Comprehensive analysis of αβT-cell receptor repertoires reveals signatures of thymic selection
Source: Front Immunol. 2025 Sep 19;16:1605170. doi: 10.3389/fimmu.2025.1605170 (PMC12491325; doi:10.3389/fimmu.2025.1605170)
Supplement: Supplementary file 4 [file Table2.csv]

PDB_ID	res_id	res_aa	phi	psi	subset
4Z7V	104.0	C	-103.18159343468825	151.69515399333153	CD4
4Z7V	105.0	A	-144.85102295090456	159.9044504722502	CD4
4Z7V	106.0	S	-149.06143171685116	149.8587782764165	CD4
4Z7V	107.0	S	-135.05792190680447	158.24735872312596	CD4
4Z7V	108.0	A	-54.790101880171605	-40.28445315228234	CD4
4Z7V	109.0	G	-153.51768112257156	-172.5284617858071	CD4
4Z7V	110.0	T	-90.61534893099717	-2.706878610311422	CD4
4Z7V	111.0	S	-67.36630091915357	129.64364868119145	CD4
4Z7V	112.0	G	-52.44662610588841	-13.745286182746796	CD4
4Z7V	113.0	E	-83.07792244489792	-18.851299637358842	CD4
4Z7V	114.0	Y	-75.24671307016742	120.04378576537343	CD4
4Z7V	115.0	E	-70.96901341523464	159.50213807346665	CD4
4Z7V	116.0	Q	-106.85628179954114	135.2101612373799	CD4
4Z7V	117.0	Y	-106.51589681315023	121.80234698609371	CD4
4Z7V	118.0	F	-100.11060870774578	146.8246842191151	CD4
8EO8	104.0	C	-109.33067984269688	163.25733674872782	CD8
8EO8	105.0	S	-140.8719689053963	154.4719375105008	CD8
8EO8	106.0	A	-153.92668805183607	157.0718946191495	CD8
8EO8	107.0	G	-146.6680190379347	156.94229711966653	CD8
8EO8	108.0	P	-73.68861680040416	-23.086650633005856	CD8
8EO8	109.0	T	-84.01820114969293	129.3124727464803	CD8
8EO8	110.0	S	-95.91037331043803	174.36356446032383	CD8
8EO8	111.0	G	80.69216050432422	-148.59831455100758	CD8
8EO8	112.0	R	-59.133073476430134	118.87469990726571	CD8
8EO8	113.0	T	-49.1807825774018	134.15135341638737	CD8
8EO8	114.0	D	-119.99710105286383	-142.88072562493093	CD8
8EO8	115.0	T	-56.06559875465149	125.55207068637976	CD8
8EO8	116.0	Q	-115.14846604295339	137.38463555969994	CD8
8EO8	117.0	Y	-116.85673457360072	126.49929391323806	CD8
8EO8	118.0	F	-89.3703266973285	147.3623394596812	CD8
6BJ3	91.0	C	-97.79746819224383	150.03239652517306	CD8
6BJ3	92.0	A	-146.81869134675725	156.56089292127407	CD8
6BJ3	93.0	S	-142.5202964112344	163.15866491629535	CD8
6BJ3	94.0	R	-156.75551857349535	157.61865416729503	CD8
6BJ3	95.0	T	-81.49115867685678	166.80788288073177	CD8
6BJ3	96.0	R	-118.61287207555539	141.62991169760397	CD8
6BJ3	97.0	G	91.45987986652742	151.5407874567195	CD8
6BJ3	98.0	G	72.20008775624653	-165.72883367648774	CD8
6BJ3	99.0	T	-108.18736842362948	-12.224765177055144	CD8
6BJ3	100.0	L	-88.12676646800608	53.56400354160578	CD8
6BJ3	101.0	I	-99.73480643793836	14.883168246340745	CD8
6BJ3	102.0	E	-64.97726704168939	149.60488466462246	CD8
6BJ3	103.0	Q	-87.27792511444164	135.6142812772765	CD8
6BJ3	104.0	Y	-90.87915801392509	124.5807653559717	CD8
6BJ3	105.0	F	-99.58105272069037	139.88208473417396	CD8
1YMM	94.0	C	-137.09021674341076	139.1871715922056	CD4
1YMM	95.0	S	-107.09984427033565	-175.96250145223462	CD4
1YMM	96.0	A	-169.12549197638612	92.15834095203792	CD4
1YMM	97.0	R	-46.04452609182623	131.40712886098805	CD4
1YMM	98.0	D	-77.67171231754378	101.51227027782994	CD4
1YMM	99.0	L	-32.06776567573683	-20.812669212863145	CD4
1YMM	100.0	T	-103.95552049914346	-8.92942135814297	CD4
1YMM	101.0	S	-45.117561803950956	-45.1456473805929	CD4
1YMM	102.0	G	74.95087718797505	-114.79571908866136	CD4
1YMM	103.0	A	-73.63598422949863	-157.80544061317943	CD4
1YMM	104.0	N	29.853305256614068	72.37497055223777	CD4
1YMM	105.0	N	-50.76318131045548	113.03360342039181	CD4
1YMM	106.0	E	-111.14979940664817	106.62042328889002	CD4
1YMM	107.0	Q	-107.82441948476318	161.08196652382884	CD4
1YMM	108.0	F	-143.5656881208749	101.97592173046883	CD4
1YMM	109.0	F	-67.42332738427557	148.2597884365994	CD4
6BJ2	91.0	C	-115.75446312177208	135.059533865491	CD8
6BJ2	92.0	A	-120.22427161428898	166.5052342266046	CD8
6BJ2	93.0	S	-152.91915721225175	145.01621630906422	CD8
6BJ2	94.0	S	-157.06385795746434	-176.11289571016422	CD8
6BJ2	95.0	F	-138.67229892098834	34.51855419195441	CD8
6BJ2	96.0	R	63.5509079326367	7.645419721975053	CD8
6BJ2	97.0	G	-96.30640548250554	-117.09624486676599	CD8
6BJ2	98.0	G	-62.231105754947166	124.93187265578047	CD8
6BJ2	99.0	K	-69.71823762431328	81.58655145132138	CD8
6BJ2	100.0	T	-123.82695964671396	129.29181748890556	CD8
6BJ2	101.0	Q	-107.66825745494556	113.89999916600057	CD8
6BJ2	102.0	Y	-93.2811764936464	107.86739085614208	CD8
6BJ2	103.0	F	-77.98331260494665	156.29918754810038	CD8
6EQA	91.0	C	-82.50786616011966	141.46246690271767	CD8
6EQA	92.0	A	-145.60253694189944	155.23809019336676	CD8
6EQA	93.0	W	-131.7649831355887	148.0265883950556	CD8
6EQA	94.0	S	-132.3020518466113	164.91779168103528	CD8
6EQA	95.0	E	-59.69170229640788	133.67942917771	CD8
6EQA	96.0	T	-44.66791194864001	122.39461851830674	CD8
6EQA	97.0	G	110.20779541537667	-147.9645497410178	CD8
6EQA	98.0	L	-128.1991047700107	75.49660117779219	CD8
6EQA	99.0	G	-80.48921593186745	-155.31462324847453	CD8
6EQA	100.0	T	-54.78796988911182	154.2233926533467	CD8
6EQA	101.0	G	-76.14092586962958	2.4868716970576625	CD8
6EQA	102.0	E	-44.49269000278309	129.90433389735097	CD8
6EQA	103.0	L	-107.78066706455368	131.2880981418991	CD8
6EQA	104.0	F	-112.40834864214224	131.55820330331878	CD8
6EQA	105.0	F	-112.27526974653556	145.5217511888384	CD8
6XCO	104.0	C	-139.45795535169276	117.68223866094549	CD4
6XCO	105.0	A	-98.6576906830871	127.01540908351562	CD4
6XCO	106.0	S	-100.38484314471613	139.08676962865604	CD4
6XCO	107.0	S	-142.1826224943664	147.55277785589035	CD4
6XCO	108.0	L	-51.7496642261061	-43.23862866737137	CD4
6XCO	109.0	E	-174.29524039983272	-44.26509900005952	CD4
6XCO	110.0	R	-144.60541857918116	-25.236930029929773	CD4
6XCO	111.0	D	-112.29654900976762	122.363223953871	CD4
6XCO	112.0	G	83.74327584419092	116.71427496665586	CD4
6XCO	113.0	Y	-122.95190925193698	119.08181623409408	CD4
6XCO	114.0	T	-107.59801755380833	116.67185274042976	CD4
6XCO	115.0	F	-83.40521387788657	154.20352048133822	CD4
3FFC	104.0	C	-107.14300997967396	160.55200378267935	CD8
3FFC	105.0	A	-148.52809839952613	151.7956345255467	CD8
3FFC	106.0	S	-125.6550215065441	157.50379129285875	CD8
3FFC	107.0	S	-150.50544184810244	165.3689326805954	CD8
3FFC	108.0	F	-66.83425885344751	-53.70493443383115	CD8
3FFC	109.0	T	-139.20257890478445	174.05835948246363	CD8
3FFC	110.0	W	-134.03040912490388	-10.96013196047329	CD8
3FFC	111.0	T	-137.91089192398468	18.527515466297693	CD8
3FFC	112.0	S	-61.37904401325296	-38.95169881327384	CD8
3FFC	113.0	G	86.90293771145572	17.97839352893983	CD8
3FFC	114.0	G	-135.07863783089346	-161.5482622239947	CD8
3FFC	115.0	A	-66.51633742057471	-29.652282794631432	CD8
3FFC	116.0	T	-67.85654274237525	-5.549665681862864	CD8
3FFC	117.0	D	-78.92862692732945	-19.795033707772355	CD8
3FFC	118.0	T	-65.83325989109417	135.99509954373045	CD8
3FFC	119.0	Q	-97.95858710058421	129.57695037011618	CD8
3FFC	120.0	Y	-105.05720827045133	123.98120799473536	CD8
3FFC	121.0	F	-93.15203015066534	162.68756817765194	CD8
5XOT	91.0	C	-93.81933956947012	154.2330474470673	CD8
5XOT	92.0	A	-148.25007603954057	147.59575021103643	CD8
5XOT	93.0	S	-138.13826568273564	147.46721321292125	CD8
5XOT	94.0	R	-163.1150807678014	148.8788070435644	CD8
5XOT	95.0	T	-76.8693384004595	151.41784506128798	CD8
5XOT	96.0	R	-110.7838886784026	144.00698461050675	CD8
5XOT	97.0	G	87.3488769172478	143.26466242767458	CD8
5XOT	98.0	G	80.15238652047134	-162.90331267177177	CD8
5XOT	99.0	T	-109.95052759819137	-11.85827483037647	CD8
5XOT	100.0	L	-91.01463742312791	60.46012975019589	CD8
5XOT	101.0	I	-95.00775946655052	8.199034298625923	CD8
5XOT	102.0	E	-64.72902923592267	147.8860512026394	CD8
5XOT	103.0	Q	-88.5325262599491	143.49387666735606	CD8
5XOT	104.0	Y	-108.5960346212075	122.73418483827173	CD8
5XOT	105.0	F	-91.86999610573848	149.94622482472104	CD8
3HG1	91.0	C	-102.11099370669625	135.7742410211929	CD8
3HG1	92.0	A	-147.0045391860615	161.06092675178706	CD8
3HG1	93.0	W	-139.13125139152055	150.6784244818007	CD8
3HG1	94.0	S	-128.73969170301652	152.04439799126325	CD8
3HG1	95.0	E	-60.055162768669085	137.7207956394752	CD8
3HG1	96.0	T	-37.46553040904622	127.57808193839871	CD8
3HG1	97.0	G	114.73888294459404	-150.1235943574704	CD8
3HG1	98.0	L	-147.68232254689113	66.71616930425927	CD8
3HG1	99.0	G	-97.07906705163413	-141.87360103071927	CD8
3HG1	100.0	T	-45.86899432991641	-17.68419395072805	CD8
3HG1	101.0	G	76.30622331035964	-177.3900237963856	CD8
3HG1	102.0	E	108.4398705789868	109.19041348440628	CD8
3HG1	103.0	L	-108.85240943304544	154.49953044006338	CD8
3HG1	104.0	F	-110.32363217392239	117.55973751228808	CD8
3HG1	105.0	F	-85.50986635038903	170.29674076378063	CD8
3QEQ	91.0	C	-79.76630402444205	141.4876323032226	CD8
3QEQ	92.0	A	-135.81013757798223	161.3043294317627	CD8
3QEQ	93.0	I	-128.31740287190786	150.80098747843215	CD8
3QEQ	94.0	S	-144.13548272987805	144.1797621089801	CD8
3QEQ	95.0	E	-64.48297147744516	143.63628721124178	CD8
3QEQ	96.0	V	-66.99803748689725	114.64645398670542	CD8
3QEQ	97.0	G	176.1753444141012	-148.8634852938848	CD8
3QEQ	98.0	V	-127.31058780626684	126.89158759819905	CD8
3QEQ	99.0	G	75.12831885119934	18.74249431944612	CD8
3QEQ	100.0	Q	-77.41956595002367	142.97594012954846	CD8
3QEQ	101.0	P	-63.85331207735648	151.57489663507212	CD8
3QEQ	102.0	Q	-97.46486543365683	144.22029908771077	CD8
3QEQ	103.0	H	-121.32475211980464	134.9139460016771	CD8
3QEQ	104.0	F	-104.17594916221427	153.17889937684257	CD8
6ZKW	104.0	C	-94.03595425131493	136.10653611395222	CD8
6ZKW	105.0	A	-137.0027980855547	142.88932817321242	CD8
6ZKW	106.0	S	-131.5297276256208	157.66699247904148	CD8
6ZKW	107.0	S	-153.03257952985442	144.27943648621573	CD8
6ZKW	108.0	Y	-60.382799131394755	-39.46644483878387	CD8
6ZKW	109.0	S	-145.11079036005088	153.06500383385213	CD8
6ZKW	110.0	I	-100.23255640776287	-34.59862569447123	CD8
6ZKW	111.0	R	-100.69233325023878	-38.07504234799675	CD8
6ZKW	112.0	G	-83.50940413229004	-177.90033106836106	CD8
6ZKW	112.0	S	-64.29901292474649	-38.72243956324239	CD8
6ZKW	113.0	R	-71.77437609292207	56.13103250276673	CD8
6ZKW	114.0	G	-87.79124704067254	-9.367072301688731	CD8
6ZKW	115.0	E	-51.29928776418966	115.46065225534826	CD8
6ZKW	116.0	Q	-92.69704847370633	127.97224600473888	CD8
6ZKW	117.0	F	-105.1452067270426	130.47843054134108	CD8
6ZKW	118.0	F	-106.23281633812257	151.05445600409115	CD8
6DFX	91.0	C	-100.94537403762392	144.15069334862838	CD4
6DFX	92.0	A	-142.9144195278036	148.00792301262913	CD4
6DFX	93.0	S	-121.42822842881408	149.4383254586248	CD4
6DFX	94.0	S	-142.49694021192204	144.56280588672243	CD4
6DFX	95.0	A	-113.80342483570536	-13.080820388167771	CD4
6DFX	96.0	G	-149.23644624797822	-118.20115910527929	CD4
6DFX	97.0	N	-97.45327826503727	-33.87032972608852	CD4
6DFX	98.0	T	-84.52503535617429	134.02236838422374	CD4
6DFX	99.0	I	-108.15850163335936	141.7701619775528	CD4
6DFX	106.0	Y	-111.22778529666	119.6069356156271	CD4
6DFX	107.0	F	-97.35176727572937	145.54764090694982	CD4
6TRO	104.0	C	-94.34871243494702	154.9461442006875	CD8
6TRO	105.0	A	-152.17647263279736	164.17316844735117	CD8
6TRO	106.0	S	-158.03284831177612	124.39865819089536	CD8
6TRO	107.0	S	-117.06669540554066	175.69380141206557	CD8
6TRO	108.0	F	-87.91621285345828	169.41824786245454	CD8
6TRO	109.0	L	-78.02609799392793	151.5057721499295	CD8
6TRO	110.0	M	-49.845918664132626	-33.31640263706116	CD8
6TRO	111.0	T	-85.42368483903424	-21.69786141048124	CD8
6TRO	111.0	S	-92.80765594243933	-46.44853909746947	CD8
6TRO	112.0	G	-162.342773698667	-155.29498645979817	CD8
6TRO	112.0	D	-67.89048540470523	107.9807456491531	CD8
6TRO	113.0	P	-70.14527895227869	-15.455320667832849	CD8
6TRO	114.0	Y	-104.65182151167973	-2.5373173290994955	CD8
6TRO	115.0	E	-86.90453649193559	85.62298156518932	CD8
6TRO	116.0	Q	-79.64362154978618	123.10480413304417	CD8
6TRO	117.0	Y	-104.38226298659555	131.07047810669502	CD8
6TRO	118.0	F	-104.42443378809203	146.65120352574849	CD8
1MI5	92.0	C	-132.8260175081502	136.6123004082203	CD8
1MI5	93.0	A	-141.3676725478338	137.35005615093039	CD8
1MI5	94.0	S	-124.35295609601874	159.20529319668975	CD8
1MI5	95.0	S	-158.8831742090248	167.1036927752828	CD8
1MI5	96.0	L	-57.69233834828367	-38.538537850754174	CD8
1MI5	97.0	G	-158.9050243847915	164.1632008834499	CD8
1MI5	98.0	Q	-46.529941507083926	-35.09984348298552	CD8
1MI5	99.0	A	-97.39949454275248	-2.850258924490147	CD8
1MI5	100.0	Y	-85.49811558180457	167.64396793335246	CD8
1MI5	105.0	E	-58.66700156196325	133.7115754148112	CD8
1MI5	106.0	Q	-90.28140897025452	134.92611920066113	CD8
1MI5	107.0	Y	-108.84632585759644	118.05356348823912	CD8
1MI5	108.0	F	-92.16646434325607	160.3039599788728	CD8
4WUU	89.0	C	-87.7534718251341	159.9132413005616	CD8
4WUU	90.0	A	-159.81395000926977	125.36947980209128	CD8
4WUU	91.0	A	-132.24255166319873	149.16736840324785	CD8
4WUU	92.0	W	-65.97901048074948	132.90105897830875	CD8
4WUU	93.0	D	-106.0004692479892	129.32218212282388	CD8
4WUU	94.0	D	-74.6019914521475	-28.261685383290544	CD8
4WUU	95.0	S	-73.60212960588362	-25.536123010651597	CD8
4WUU	96.0	L	-106.21415461019879	-2.694833994276072	CD8
4WUU	97.0	N	35.08112842719061	59.96862974571259	CD8
4WUU	98.0	G	-171.63726739055073	165.58904202434536	CD8
4WUU	99.0	W	-79.9925794995058	150.3056394907108	CD8
4WUU	100.0	V	-127.18323843228683	126.353934690137	CD8
4WUU	101.0	F	-88.18307862901632	150.35094849647714	CD8
1FYT	92.0	C	-117.35265585171464	143.72035145329295	CD4
1FYT	93.0	A	-138.46382353078369	150.38398404925272	CD4
1FYT	94.0	S	-137.01674654552548	159.53278226722725	CD4
1FYT	95.0	S	-174.8423452095699	173.51163693799575	CD4
1FYT	96.0	S	-131.81158629417573	138.7026832335566	CD4
1FYT	97.0	T	-66.52479631866689	-19.4451311784729	CD4
1FYT	98.0	G	-92.72906419872116	13.217628117714563	CD4
1FYT	99.0	L	-118.98407290404997	135.65829107354972	CD4
1FYT	100.0	P	-62.83218117315408	9.584857007592673	CD4
1FYT	104.0	Y	-142.23893039445366	173.95048512473284	CD4
1FYT	105.0	G	-103.4935344454574	-139.91044758061273	CD4
1FYT	106.0	Y	-53.42872601108282	143.4089412074033	CD4
1FYT	107.0	T	-125.05696014010235	116.09935349255225	CD4
1FYT	108.0	F	-89.43471269981396	151.77352035394188	CD4
3GSN	91.0	C	-117.1231457959862	118.77490317449558	CD8
3GSN	92.0	A	-122.18616419142388	144.73138266167493	CD8
3GSN	93.0	S	-131.70685374388154	166.18910577831753	CD8
3GSN	94.0	S	-154.6408692541978	147.34112709688205	CD8
3GSN	95.0	P	-57.74593613533731	-47.54727626656874	CD8
3GSN	96.0	V	-122.14372159016789	124.02822806819093	CD8
3GSN	97.0	T	-62.76902135924261	143.27557941884638	CD8
3GSN	98.0	G	66.49830169264226	1.3723984142395447	CD8
3GSN	99.0	G	-89.66157329472148	176.29107335700158	CD8
3GSN	100.0	I	-103.73103358356194	-10.260793507527227	CD8
3GSN	101.0	Y	-39.45214106903043	148.45844030431942	CD8
3GSN	102.0	G	-77.5960555975566	157.00987567243223	CD8
3GSN	103.0	Y	-85.46359758387221	123.15373696249972	CD8
3GSN	104.0	T	-86.17027294287946	114.774923383898	CD8
3GSN	105.0	F	-87.58860478199509	147.98093448255273	CD8
1J8H	92.0	C	-102.71940665727644	148.82291844670112	CD4
1J8H	93.0	A	-145.13607563749503	146.94083164951618	CD4
1J8H	94.0	S	-137.80513319091304	156.28097642020276	CD4
1J8H	95.0	S	-172.92418868581336	178.31860697701222	CD4
1J8H	96.0	S	-137.06744390041737	134.7826748980517	CD4
1J8H	97.0	T	-64.50188631261214	-23.311371468587737	CD4
1J8H	98.0	G	-93.21222469157627	18.142531723612965	CD4
1J8H	99.0	L	-121.81096567441968	134.19260817916702	CD4
1J8H	100.0	P	-61.436590659415636	20.03614325451238	CD4
1J8H	104.0	Y	-154.10042139950272	172.89372775221747	CD4
1J8H	105.0	G	-102.62831885830123	-145.47316713998535	CD4
1J8H	106.0	Y	-47.49695498530116	143.35006340522568	CD4
1J8H	107.0	T	-128.5302489251791	107.10451033096876	CD4
1J8H	108.0	F	-81.56277541551633	151.6350203042714	CD4
5NME	91.0	C	-116.52724514991152	134.3939888661506	CD8
5NME	92.0	A	-129.6497207709659	135.60272844459564	CD8
5NME	93.0	S	-110.31925074252457	150.15872568524549	CD8
5NME	94.0	S	-156.92570010435796	143.0237050648219	CD8
5NME	95.0	D	-86.4103984524916	-170.4598461901106	CD8
5NME	96.0	T	-116.84783722250324	18.199877044180692	CD8
5NME	97.0	V	-96.65660638805923	-64.17770646401841	CD8
5NME	98.0	S	-101.29293542469047	153.2810724206163	CD8
5NME	99.0	Y	-111.84953171872786	34.1101888453822	CD8
5NME	100.0	E	-67.53894502494707	145.15708754487213	CD8
5NME	101.0	Q	-114.26100471582905	134.7028418296952	CD8
5NME	102.0	Y	-124.30698040945143	130.8821460978425	CD8
5NME	103.0	F	-89.2614906851295	152.43216364502393	CD8
4PRP	104.0	C	-131.26761943895931	152.24618720159077	CD8
4PRP	105.0	A	-131.70670711818835	156.75428268207943	CD8
4PRP	106.0	S	-128.90813509616362	141.2868158372572	CD8
4PRP	107.0	S	-98.2001170602436	141.59464223470732	CD8
4PRP	108.0	A	-86.45978011562818	159.54559386270228	CD8
4PRP	109.0	R	-56.6821566737764	-32.10394815213745	CD8
4PRP	110.0	S	-64.66865253220367	-15.865369444063118	CD8
4PRP	111.0	G	107.01485495575854	-13.582751287956189	CD8
4PRP	112.0	E	-74.35580107569893	137.66406382089065	CD8
4PRP	113.0	L	-91.27324428584103	127.93861297633526	CD8
4PRP	114.0	F	-108.42715890664951	119.08729318473415	CD8
4PRP	115.0	F	-91.80930399971467	157.86981920339005	CD8
8EN8	104.0	C	-124.21910691590686	161.52556939792058	CD8
8EN8	105.0	S	-142.2507884957176	153.09663275874058	CD8
8EN8	106.0	A	-152.53168901763203	153.5609005709283	CD8
8EN8	107.0	G	-141.3060378402368	153.56302554931585	CD8
8EN8	108.0	P	-68.0410797356413	-20.43866141215769	CD8
8EN8	109.0	T	-91.8261912037921	129.14021657585067	CD8
8EN8	110.0	S	-91.5506810243047	169.11872556026924	CD8
8EN8	111.0	G	84.24713934281979	-143.34226431018408	CD8
8EN8	112.0	R	-55.870835222692065	116.75351908570599	CD8
8EN8	113.0	T	-50.83443836675558	130.2791311296095	CD8
8EN8	114.0	D	-112.9548880293697	-146.7068163244027	CD8
8EN8	115.0	T	-54.111077427802414	123.47973864142509	CD8
8EN8	116.0	Q	-110.23776629597901	134.85335443982055	CD8
8EN8	117.0	Y	-114.01902598686573	125.63216806082175	CD8
8EN8	118.0	F	-90.9440113726485	146.32411403079564	CD8
2VLJ	93.0	C	-102.55575437480552	151.1172253166619	CD8
2VLJ	94.0	A	-143.5853832263793	164.5670600464834	CD8
2VLJ	95.0	S	-136.54300879657427	170.6057280585998	CD8
2VLJ	96.0	S	-148.97841054278211	147.77790747241616	CD8
2VLJ	97.0	S	-42.312340527985775	-49.89275263398445	CD8
2VLJ	98.0	R	-133.1536389853317	144.6919065653226	CD8
2VLJ	99.0	S	-40.14161818612651	138.88386418349884	CD8
2VLJ	100.0	S	80.22558351560109	-5.073479626121286	CD8
2VLJ	101.0	Y	-99.69973933109658	-178.9810958237242	CD8
2VLJ	102.0	E	-55.562995044515084	138.44146829964745	CD8
2VLJ	103.0	Q	-107.96490699691674	140.7727846871153	CD8
2VLJ	104.0	Y	-107.5687831477415	124.31111164738232	CD8
2VLJ	105.0	F	-89.3317378860307	152.80714682284454	CD8
1BD2	92.0	C	-111.83625830194293	144.717103239107	CD8
1BD2	93.0	A	-139.6593111759047	153.39669258410837	CD8
1BD2	94.0	S	-144.16344219138182	157.14997251417435	CD8
1BD2	95.0	S	-160.24606746373166	169.60289064078364	CD8
1BD2	96.0	Y	-132.4792334967424	79.87565358672325	CD8
1BD2	97.0	P	-52.81260474265143	-59.898851627861916	CD8
1BD2	98.0	G	-63.063611988296195	7.178562623021961	CD8
1BD2	99.0	G	-126.23769560786768	4.300289954038152	CD8
1BD2	100.0	G	103.8396908895091	-6.75625321364383	CD8
1BD2	101.0	F	-99.20246365565976	86.14554379689385	CD8
1BD2	104.0	Y	-88.3207043856781	-31.009965713299078	CD8
1BD2	105.0	E	-61.349637335001304	122.60809011124088	CD8
1BD2	106.0	Q	-88.34152536088115	141.7535670778128	CD8
1BD2	107.0	Y	-108.30767822422624	124.7072187329877	CD8
1BD2	108.0	F	-99.08474783269332	137.39515177411263	CD8
2YPL	91.0	C	-92.89967351185494	142.00124496729947	CD8
2YPL	92.0	A	-142.3990993278163	155.942719521166	CD8
2YPL	93.0	S	-144.3852429190228	155.89933920856038	CD8
2YPL	94.0	T	-124.4766802477865	131.09417346738252	CD8
2YPL	95.0	G	-151.68793370132744	107.1517517168839	CD8
2YPL	96.0	S	77.48869294934373	-177.57244714173862	CD8
2YPL	97.0	Y	-67.60659357638258	123.7382342338664	CD8
2YPL	98.0	G	94.0507812466434	-175.49366986516705	CD8
2YPL	99.0	Y	-114.72868633473941	146.363002328577	CD8
2YPL	100.0	T	-102.98534427232339	134.54457934075407	CD8
2YPL	101.0	F	-113.54563457768543	146.18269081275506	CD8
6VRN	91.0	C	-96.92577091374989	153.96147245785684	CD8
6VRN	92.0	A	-145.06154155702936	154.1439844395506	CD8
6VRN	93.0	I	-134.55761275480577	141.58935433148773	CD8
6VRN	94.0	S	-149.62299667767076	143.86340398173735	CD8
6VRN	95.0	E	-83.37368441559212	-56.788189552741166	CD8
6VRN	96.0	L	-117.47682917209822	-7.937984106848335	CD8
6VRN	97.0	V	48.107768304440455	68.40991468954148	CD8
6VRN	98.0	T	-135.04825410147865	-174.0633914621135	CD8
6VRN	99.0	G	-53.30960852654408	-41.77602203440974	CD8
6VRN	100.0	D	-95.7253469266533	-8.213277222750648	CD8
6VRN	101.0	S	-125.68206448423588	69.90930782285584	CD8
6VRN	102.0	P	-77.801414482637	175.60307128637177	CD8
6VRN	103.0	L	-73.93268973247291	134.14574830425624	CD8
6VRN	104.0	H	-110.9059699724446	127.43877986711198	CD8
6VRN	105.0	F	-93.56439746374353	146.28508039864252	CD8
6ZKY	104.0	C	-91.53587394669712	139.29819792399547	CD8
6ZKY	105.0	A	-141.47002108749194	145.38337397504077	CD8
6ZKY	106.0	S	-138.73454902237447	157.89246492933145	CD8
6ZKY	107.0	S	-157.53824837188705	147.46259928092888	CD8
6ZKY	108.0	Y	-60.763355980486125	-37.20931384843352	CD8
6ZKY	109.0	S	-145.11948163731952	153.63047050756697	CD8
6ZKY	110.0	I	-100.77973530724614	-40.700691950026915	CD8
6ZKY	111.0	R	-100.46101309877699	-20.774407368978384	CD8
6ZKY	112.0	G	-83.69746849259745	174.12750987097007	CD8
6ZKY	112.0	S	-65.84651979786298	-30.857588845471604	CD8
6ZKY	113.0	R	-92.41529128142307	58.17894464116867	CD8
6ZKY	114.0	G	-106.03313907714528	19.627253257349608	CD8
6ZKY	115.0	E	-57.203440173831815	115.74436778574005	CD8
6ZKY	116.0	Q	-96.7583129952261	130.53381209098802	CD8
6ZKY	117.0	F	-111.35141925091335	136.0938629426309	CD8
6ZKY	118.0	F	-112.11319227752107	153.1649315023256	CD8
5HHO	93.0	C	-106.73797647351051	139.97830457367422	CD8
5HHO	94.0	A	-137.4466023371846	163.86356134915036	CD8
5HHO	95.0	S	-152.6880087988245	145.70425646249382	CD8
5HHO	96.0	S	-128.618734836805	153.34133689374224	CD8
5HHO	97.0	I	-54.4414616831531	-27.437985626297344	CD8
5HHO	98.0	R	-155.2565706251601	163.2616752223703	CD8
5HHO	99.0	S	-58.337022681547275	147.9471176869359	CD8
5HHO	100.0	S	68.91732887649185	8.581786532706472	CD8
5HHO	101.0	Y	-109.08138381800867	-178.4710816085867	CD8
5HHO	102.0	E	-56.63256862405682	128.6719073741736	CD8
5HHO	103.0	Q	-102.5920684300545	143.72677669025313	CD8
5HHO	104.0	Y	-109.94159618315932	120.93976854014247	CD8
5HHO	105.0	F	-86.48391009957373	154.03515759473086	CD8
7RTR	104.0	C	-108.62858649845445	141.9464367038686	CD8
7RTR	105.0	A	-134.35194757250378	137.80027185754693	CD8
7RTR	106.0	S	-112.2072145380341	157.24610638380284	CD8
7RTR	107.0	S	-152.77195291988198	142.49599668213094	CD8
7RTR	108.0	P	-82.82769308969972	-28.637008440807893	CD8
7RTR	109.0	D	-134.94082430517017	-76.45778892410596	CD8
7RTR	110.0	I	-135.02099199812784	-40.10446766105501	CD8
7RTR	111.0	E	-61.25028678924835	130.7279963513538	CD8
7RTR	112.0	Q	-104.21402912436653	136.89505713797737	CD8
7RTR	113.0	Y	-114.41313251750036	104.09818318799896	CD8
7RTR	114.0	F	-77.88712689376317	151.85382544432454	CD8
7RM4	92.0	C	-107.09288540907578	140.0681382678222	CD8
7RM4	93.0	A	-145.58763557657207	148.4060079161693	CD8
7RM4	94.0	S	-130.1437414350058	136.09173871494457	CD8
7RM4	95.0	S	-135.53595959862264	166.0310285903598	CD8
7RM4	96.0	L	-97.19738074438536	-163.76860492153457	CD8
7RM4	97.0	D	-57.14850108277333	138.12607007891287	CD8
7RM4	98.0	P	-67.94589771238886	127.87630519682483	CD8
7RM4	99.0	G	170.33878980295998	-147.00986212645546	CD8
7RM4	100.0	D	-65.28292426419654	-16.152441527892595	CD8
7RM4	101.0	T	-127.57457048367729	38.00088264809326	CD8
7RM4	102.0	G	-93.84662202419004	15.229809822836161	CD8
7RM4	103.0	E	-54.97616361805191	147.86939638427887	CD8
7RM4	104.0	L	-95.76900282197859	148.8813903522494	CD8
7RM4	105.0	F	-121.67757687842864	110.53467957299301	CD8
7RM4	106.0	F	-101.25267998360705	148.1154382590316	CD8
3O6F	92.0	C	-113.91837768718383	162.06386994050487	CD4
3O6F	93.0	S	-143.72399402583815	144.80681175910507	CD4
3O6F	94.0	A	-111.58446673275996	139.567391554092	CD4
3O6F	95.0	R	-121.92084428670596	126.98104213072678	CD4
3O6F	96.0	G	-91.44631325331325	59.76724745029035	CD4
3O6F	97.0	G	142.02229664837822	-166.98898513985927	CD4
3O6F	98.0	S	-114.68335293732271	-129.86718641592196	CD4
3O6F	99.0	Y	-36.928203190142675	117.80958130139727	CD4
3O6F	100.0	N	72.29204608098195	6.8276152928310125	CD4
3O6F	101.0	S	-82.49126260867111	139.490349384254	CD4
3O6F	102.0	P	-63.64081280558676	140.38451829676004	CD4
3O6F	103.0	L	-86.19479120340766	137.7793935677077	CD4
3O6F	104.0	H	-116.66551918110812	120.71874349679999	CD4
3O6F	105.0	F	-91.85708287572982	149.78825389598134	CD4
5D2L	92.0	C	-136.943599101931	128.32587689580663	CD8
5D2L	93.0	A	-136.7313372705107	155.2969664028019	CD8
5D2L	94.0	S	-138.25978754487514	130.02707933761315	CD8
5D2L	95.0	S	-120.8459964800619	144.63725420236148	CD8
5D2L	96.0	Q	-65.04025009657786	127.84412221728454	CD8
5D2L	97.0	T	69.20612380335959	-60.14017339980291	CD8
5D2L	98.0	Q	-120.36329900245676	131.35555751504262	CD8
5D2L	99.0	L	-54.76591326562354	-54.33150205978133	CD8
5D2L	100.0	W	-64.4315066310069	-16.332987273773455	CD8
5D2L	101.0	E	-67.3450376246693	155.10382342862468	CD8
5D2L	102.0	T	-53.46613973997547	118.75614339613216	CD8
5D2L	103.0	Q	-88.04251677331138	141.13181992331803	CD8
5D2L	104.0	Y	-118.18097770752391	130.63363807068876	CD8
5D2L	105.0	F	-101.09669762141586	142.4643109928193	CD8
6CQL	104.0	C	-104.98305889102308	134.04044465972726	CD4
6CQL	105.0	A	-129.10986415612078	158.46772597858737	CD4
6CQL	106.0	S	-148.16749103001655	147.12670556227238	CD4
6CQL	107.0	S	-133.91064689379755	142.90827748942678	CD4
6CQL	108.0	R	-64.90521769710514	-50.8886034406266	CD4
6CQL	109.0	L	-83.77938636534316	144.61456329862324	CD4
6CQL	110.0	A	-78.54649202503998	-17.85922895496458	CD4
6CQL	111.0	G	-79.43272749610402	-20.195059799992023	CD4
6CQL	112.0	G	78.07806069219502	7.436047424001422	CD4
6CQL	113.0	M	-88.64531480042713	33.62989556858869	CD4
6CQL	117.0	D	-137.7455614168513	169.0961001183185	CD4
6CQL	118.0	E	-66.74095550865773	151.52082054088754	CD4
6CQL	119.0	Q	-102.80785418994056	123.20197342791715	CD4
6CQL	120.0	F	-89.65024769351514	122.01140330217225	CD4
6CQL	121.0	F	-93.0175437772379	148.77669094646316	CD4
6MTM	89.0	C	-137.4804860233429	125.54995915860984	CD8
6MTM	90.0	A	-112.30582269297174	161.62502655986412	CD8
6MTM	91.0	S	-156.5070325611528	114.27184001234572	CD8
6MTM	92.0	S	-113.01561457721039	150.56198667469965	CD8
6MTM	93.0	M	-54.604432628644936	-63.96463546665087	CD8
6MTM	94.0	S	-133.29661566105653	110.05445957034819	CD8
6MTM	95.0	A	-117.95666941676569	130.32570943932043	CD8
6MTM	96.0	M	-65.861680402658	170.80216373163668	CD8
6MTM	97.0	G	112.47006469366522	-78.83478045720376	CD8
6MTM	98.0	T	-71.39628419992756	161.52317497631813	CD8
6MTM	99.0	E	-65.75499646541616	143.8822575172915	CD8
6MTM	100.0	A	-104.76668400354853	126.5929847070319	CD8
6MTM	101.0	F	-100.36536751434201	139.8129317402707	CD8
6MTM	102.0	F	-99.77503023124892	167.4330518056267	CD8
5C0A	92.0	C	-117.8609644933543	144.06538359922735	CD8
5C0A	93.0	A	-138.16077046797628	154.7479836674211	CD8
5C0A	94.0	S	-136.3944580030665	157.82546191042886	CD8
5C0A	95.0	S	-155.0253790603077	-175.0319332524149	CD8
5C0A	96.0	L	-131.39090108392412	165.91292100814104	CD8
5C0A	97.0	W	-60.886227845921994	-49.23662576271103	CD8
5C0A	98.0	E	-66.0329772570319	-25.034687016500342	CD8
5C0A	99.0	K	-82.73605158030054	-35.16853682252219	CD8
5C0A	100.0	L	-68.37047727551047	-27.011250259578205	CD8
5C0A	101.0	A	-68.26932621091689	-19.440097567524973	CD8
5C0A	102.0	K	-111.97597406159484	18.2225821572957	CD8
5C0A	103.0	N	57.991171772793614	40.669323537949026	CD8
5C0A	104.0	I	-103.11619928435465	131.68981467871356	CD8
5C0A	105.0	Q	-139.24660099632553	158.02692983426442	CD8
5C0A	106.0	Y	-116.9709859626657	127.67899128504902	CD8
5C0A	107.0	F	-104.45005136456905	138.23146004527507	CD8
8ENH	104.0	C	-115.51867167546794	163.1209881220684	CD8
8ENH	105.0	S	-141.7453333572335	151.37233253742556	CD8
8ENH	106.0	A	-150.41962639466536	156.96154024911203	CD8
8ENH	107.0	G	-149.27663778458995	156.14140764294734	CD8
8ENH	108.0	P	-72.77554006076748	-22.257177103760178	CD8
8ENH	109.0	T	-88.70903863219316	131.05630672829744	CD8
8ENH	110.0	S	-96.11960314019164	176.8684211401142	CD8
8ENH	111.0	G	78.6161574448487	-144.90242218954864	CD8
8ENH	112.0	R	-57.592038739046174	110.7938202875918	CD8
8ENH	113.0	T	-46.04412464510339	133.46869099659543	CD8
8ENH	114.0	D	-118.92663337212299	-145.29432794064795	CD8
8ENH	115.0	T	-52.4729564097985	126.26386596008366	CD8
8ENH	116.0	Q	-113.51375475165554	137.6154656563543	CD8
8ENH	117.0	Y	-115.6578612982732	118.51018460989411	CD8
8ENH	118.0	F	-85.03850143496025	148.63824134117445	CD8
6DKP	94.0	C	-111.47106918573968	145.41470155782895	CD8
6DKP	95.0	A	-137.69854274740808	167.60907641330004	CD8
6DKP	96.0	S	-154.212018695235	151.84274248837838	CD8
6DKP	97.0	S	-149.46782103580375	153.01605587034294	CD8
6DKP	98.0	W	-52.83884514671249	-64.33709647801727	CD8
6DKP	99.0	S	-123.74274345733346	163.27930546619322	CD8
6DKP	100.0	F	-63.6525595223173	127.58378134596691	CD8
6DKP	101.0	G	97.4337755830573	-11.320660288385454	CD8
6DKP	102.0	T	-86.2544391054096	179.27222883437003	CD8
6DKP	103.0	E	-69.57680155758898	133.53362324513287	CD8
6DKP	104.0	A	-95.97664167681486	135.74633726039443	CD8
6DKP	105.0	F	-109.93201795648933	126.0538608632632	CD8
6DKP	106.0	F	-93.93862716025801	162.23517834439986	CD8
3O4L	95.0	C	-116.16688643308078	151.62118906963937	CD8
3O4L	96.0	S	-150.70588920840018	158.72883641251974	CD8
3O4L	97.0	A	-148.41183120565373	153.839875185261	CD8
3O4L	98.0	R	-70.19341427597593	135.64910468194728	CD8
3O4L	99.0	D	-60.724076650874764	177.24400805524783	CD8
3O4L	100.0	G	-49.635080023183754	-54.0763543905516	CD8
3O4L	101.0	T	-70.64810304838757	-29.511263365220326	CD8
3O4L	102.0	G	114.11161074053423	-28.642261599155876	CD8
3O4L	103.0	N	-84.41630779228886	-8.436891232594665	CD8
3O4L	104.0	G	-107.59556312910298	175.57666255909905	CD8
3O4L	105.0	Y	-132.10277029653759	149.5474676482121	CD8
3O4L	106.0	T	-134.4772945446221	113.68419766957972	CD8
3O4L	107.0	F	-95.19185188948872	142.25198539700293	CD8
2IAN	91.0	C	-108.56910664617351	150.3911017997244	CD4
2IAN	92.0	A	-146.684375436626	158.48095287213027	CD4
2IAN	93.0	S	-147.18808153744237	140.91186799584622	CD4
2IAN	94.0	T	-146.13203373772572	176.0494369381135	CD4
2IAN	95.0	Y	-146.26796856783855	-63.35223785286278	CD4
2IAN	96.0	H	-97.9340922259624	-15.23095383459899	CD4
2IAN	97.0	G	-164.96215838098496	-104.79551723926637	CD4
2IAN	98.0	T	-55.31346386996981	133.95006253403204	CD4
2IAN	99.0	G	-94.67614921589531	146.56650585053768	CD4
2IAN	100.0	Y	-126.38479932310568	132.35499573730573	CD4
2IAN	101.0	F	-114.07159131148657	141.25831811503812	CD4
5JHD	93.0	C	-84.37048750619991	153.99905424972619	CD8
5JHD	94.0	A	-148.4344698112436	157.99265667806074	CD8
5JHD	95.0	S	-148.17013025561752	147.1406798685269	CD8
5JHD	96.0	S	-167.06221033286297	172.13666200964832	CD8
5JHD	97.0	I	-123.61080504274409	94.079786041125	CD8
5JHD	98.0	G	73.77180847200529	-127.81168302227952	CD8
5JHD	99.0	V	-102.95639306230763	5.327617968640382	CD8
5JHD	100.0	Y	-103.83542707342123	153.96919802958422	CD8
5JHD	101.0	G	63.40127954239726	19.844998545643705	CD8
5JHD	102.0	Y	-60.276883197905555	116.21275706223798	CD8
5JHD	103.0	T	-132.74059137873903	141.74099826397213	CD8
5JHD	104.0	F	-107.7722922185445	152.24015747325177	CD8
8CX4	91.0	C	-117.43931942019657	135.01169952685603	CD8
8CX4	92.0	A	-126.5119808871825	166.23296304391826	CD8
8CX4	93.0	S	-156.12563560783866	142.43273203255947	CD8
8CX4	94.0	S	-129.1813277178995	163.93750684542454	CD8
8CX4	95.0	V	-61.202655522514824	-46.392064627852356	CD8
8CX4	96.0	G	-145.95333249833024	-142.48848590588193	CD8
8CX4	97.0	T	-111.36728591019144	47.89338728877904	CD8
8CX4	98.0	Y	-86.7169571478516	140.6800427665814	CD8
8CX4	99.0	S	-83.34659578796028	0.8474311364560702	CD8
8CX4	100.0	T	-113.15851577609902	-0.2988755393245265	CD8
8CX4	101.0	D	-125.80849741548818	-174.31394349899617	CD8
8CX4	102.0	T	-104.27228043858202	141.29174068104456	CD8
8CX4	103.0	Q	-90.76908984957409	138.6818007243369	CD8
8CX4	104.0	Y	-110.89405980722813	134.84266092951054	CD8
8CX4	105.0	F	-108.89102285118138	148.75744781353174	CD8
2IAM	91.0	C	-105.77670512094258	140.55077745576713	CD4
2IAM	92.0	A	-139.57607244596636	154.96649363269887	CD4
2IAM	93.0	S	-137.4169415942927	153.28361416038197	CD4
2IAM	94.0	T	-159.37301704493956	-172.7046698009474	CD4
2IAM	95.0	Y	-158.01184987117963	-68.68244320318306	CD4
2IAM	96.0	H	-88.63640119146267	-24.016738290865177	CD4
2IAM	97.0	G	-152.33467620505638	-84.39036728652049	CD4
2IAM	98.0	T	-72.89006009632409	146.68116652522158	CD4
2IAM	99.0	G	-101.00400157786996	138.5138320717932	CD4
2IAM	100.0	Y	-126.9663833911298	135.2803983852829	CD4
2IAM	101.0	F	-118.40435965724839	136.35204799302545	CD4
3VXS	92.0	C	-117.34753523034999	142.73126030849616	CD8
3VXS	93.0	A	-137.28046594640512	155.9848686800778	CD8
3VXS	94.0	S	-127.45651959640409	156.63076551336965	CD8
3VXS	95.0	S	-129.02033955795875	148.7961740009941	CD8
3VXS	96.0	S	-69.97179412929674	152.97551346064353	CD8
3VXS	97.0	W	-64.15244047843753	-27.99437778041387	CD8
3VXS	98.0	D	-99.54254923371602	-59.60314721046469	CD8
3VXS	99.0	T	-87.228351319031	-25.668274966939606	CD8
3VXS	100.0	G	70.26389487657683	23.647380858318822	CD8
3VXS	101.0	E	-59.78632146962468	125.84149574392707	CD8
3VXS	102.0	L	-83.30985672174269	134.85689733695517	CD8
3VXS	103.0	F	-119.03116514540889	121.88771414769712	CD8
3VXS	104.0	F	-94.01473712022371	150.50268957866749	CD8
5C09	92.0	C	-121.43566618266337	144.75632506821003	CD8
5C09	93.0	A	-138.38644721774014	155.98259844125394	CD8
5C09	94.0	S	-137.0237701618893	158.65892719123562	CD8
5C09	95.0	S	-161.19052441938726	-178.47436493719135	CD8
5C09	96.0	L	-125.52052848959299	160.8662605666229	CD8
5C09	97.0	W	-55.041758489243946	-46.84382009176209	CD8
5C09	98.0	E	-68.26352692504953	-28.21665076279842	CD8
5C09	99.0	K	-80.70771846104824	-32.15133568080491	CD8
5C09	100.0	L	-71.26239876667235	-24.588235757580627	CD8
5C09	101.0	A	-68.68294489767742	-19.97972784247017	CD8
5C09	102.0	K	-107.17861046776312	16.64997630847476	CD8
5C09	103.0	N	55.35018485501034	34.5876399856926	CD8
5C09	104.0	I	-99.38329700054491	142.15057583888617	CD8
5C09	105.0	Q	-155.26730453163051	139.9923651134758	CD8
5C09	106.0	Y	-108.27787915321638	127.81388011103869	CD8
5C09	107.0	F	-99.46602461410536	139.32746881648953	CD8
3KXF	91.0	C	-107.16551015260828	136.44223869992334	CD8
3KXF	92.0	A	-126.71900911014106	142.00546734188268	CD8
3KXF	93.0	S	-148.21197015419995	76.84519301224292	CD8
3KXF	94.0	P	-72.13228760458965	145.65650029181097	CD8
3KXF	95.0	G	-128.96766762624472	-148.40444827016285	CD8
3KXF	96.0	L	-115.7716335552187	-9.427809252065893	CD8
3KXF	97.0	A	-111.68522336322295	61.388691128497626	CD8
3KXF	98.0	G	-66.44276007226989	-28.59903633925105	CD8
3KXF	99.0	E	-57.96911648359935	-23.10419518948661	CD8
3KXF	100.0	Y	-140.23435922502426	16.14476924991844	CD8
3KXF	101.0	E	-137.12295147977775	130.02103803422415	CD8
3KXF	102.0	Q	-83.47782181136465	122.08875870757254	CD8
3KXF	103.0	Y	-101.07909723421305	2.9900250697035227	CD8
3KXF	104.0	F	-128.6850636906756	136.85889744597182	CD8
6Q3S	90.0	C	-103.11909205876243	138.2043939101456	CD8
6Q3S	91.0	A	-137.62566259914735	128.62939420619898	CD8
6Q3S	92.0	S	-131.29272967367052	156.0845891559813	CD8
6Q3S	93.0	S	-166.007978284407	167.45582591104474	CD8
6Q3S	94.0	Y	-71.78254934958868	159.36018928208497	CD8
6Q3S	95.0	V	-93.705514364312	24.16540735931264	CD8
6Q3S	96.0	G	-173.964532753662	-142.16216825277485	CD8
6Q3S	97.0	N	55.420179728819704	-124.22445691334686	CD8
6Q3S	98.0	T	-90.13796005611019	-20.046459688480358	CD8
6Q3S	99.0	G	76.78342926932687	21.254996299767804	CD8
6Q3S	100.0	E	-70.37929712911215	131.18580897039976	CD8
6Q3S	101.0	L	-87.30172182803481	127.07785346860865	CD8
6Q3S	102.0	F	-109.09619165237342	117.39178114212966	CD8
6Q3S	103.0	F	-94.4588373997686	148.58270052615046	CD8
2BNR	90.0	C	-97.04333877824666	140.76028895790208	CD8
2BNR	91.0	A	-137.9998432067882	133.0026331673782	CD8
2BNR	92.0	S	-129.82248859575913	164.08258681385522	CD8
2BNR	93.0	S	-169.35523417772643	171.83965239286456	CD8
2BNR	94.0	Y	-80.98787381853315	164.5782140048016	CD8
2BNR	95.0	V	-100.63027807002433	35.875291558289156	CD8
2BNR	96.0	G	-175.01638248718385	-157.5026281543709	CD8
2BNR	97.0	N	62.64435983018331	-138.20225394616793	CD8
2BNR	98.0	T	-78.29770861832097	-18.85931079843606	CD8
2BNR	99.0	G	77.39475214856398	9.52331564235177	CD8
2BNR	100.0	E	-57.757865851459	137.05261845003932	CD8
2BNR	101.0	L	-88.38419600445668	139.83170700885137	CD8
2BNR	102.0	F	-121.6100255360517	113.5222640916594	CD8
2BNR	103.0	F	-92.70386336764433	149.10838813954177	CD8
7NME	93.0	C	-123.85553022723019	140.3321050107715	CD8
7NME	94.0	A	-134.87501272619656	147.114009377602	CD8
7NME	95.0	S	-130.93438531770406	155.97256955862423	CD8
7NME	96.0	S	-152.0666529121333	157.38195765345387	CD8
7NME	97.0	L	-76.22758066444413	-39.210944203522445	CD8
7NME	98.0	H	-143.44150159251737	-82.0690547504796	CD8
7NME	99.0	H	-119.74716991543235	-35.55201073419196	CD8
7NME	100.0	E	-70.88722284967157	117.7340409679127	CD8
7NME	101.0	Q	-102.60936000845601	120.32755186838052	CD8
7NME	102.0	Y	-103.50374373671744	122.66691536769328	CD8
7NME	103.0	F	-97.33029337880329	145.42016823433798	CD8
5HYJ	92.0	C	-119.97372743984862	153.14395048718944	CD8
5HYJ	93.0	A	-154.78687626404798	151.2603780593509	CD8
5HYJ	94.0	S	-128.09863596606553	152.33144725215072	CD8
5HYJ	95.0	S	-155.0536730698628	172.47398462961633	CD8
5HYJ	96.0	L	-121.69936938281884	162.48935055851283	CD8
5HYJ	97.0	W	-49.57691959085343	-46.80475754885473	CD8
5HYJ	98.0	E	-67.71175743655087	-16.234589601149246	CD8
5HYJ	99.0	K	-103.02449748199513	-30.14818074168753	CD8
5HYJ	100.0	L	-73.81562538426645	-26.09564329703342	CD8
5HYJ	101.0	A	-42.84125828851689	-55.869311657791705	CD8
5HYJ	102.0	K	-90.50869775391327	18.958375082863206	CD8
5HYJ	103.0	N	41.932204922412	36.0440901405876	CD8
5HYJ	104.0	I	-80.25412583281171	106.09287087637593	CD8
5HYJ	105.0	Q	-105.66790945959303	146.28120641821457	CD8
5HYJ	106.0	Y	-109.50426268185896	127.89630653572003	CD8
5HYJ	107.0	F	-108.75638303917091	156.28006038756956	CD8
5WKF	104.0	C	-121.38847261494722	126.2298709121977	CD8
5WKF	105.0	A	-115.00088851395199	155.34788826491584	CD8
5WKF	106.0	S	-143.63538699704577	142.64774924006556	CD8
5WKF	107.0	S	-147.81033915837693	152.081825046979	CD8
5WKF	108.0	L	-53.82338659005093	-35.86015117068711	CD8
5WKF	112.0	G	-178.46673674291154	-155.11683364965054	CD8
5WKF	113.0	Q	-111.64965344548838	107.4559470806036	CD8
5WKF	114.0	G	151.14399792794572	-18.073725213705444	CD8
5WKF	115.0	L	-53.0872571410397	-30.37347144433061	CD8
5WKF	116.0	L	-89.23427231683809	-16.660002465528212	CD8
5WKF	117.0	Y	-88.59948614746031	126.05923204356657	CD8
5WKF	118.0	G	-91.5940418500288	152.73378721758672	CD8
5WKF	119.0	Y	-78.37536797669084	153.76228335982307	CD8
5WKF	120.0	T	-119.37807263762772	109.81818508213632	CD8
5WKF	121.0	F	-91.66810768374921	149.17180828163544	CD8
3KPR	92.0	C	-104.23948830379244	133.94456598969566	CD8
3KPR	93.0	A	-130.5213648165832	140.6922027000726	CD8
3KPR	94.0	S	-126.66020012279407	147.5261281011728	CD8
3KPR	95.0	S	-137.7682024957739	160.81793311898105	CD8
3KPR	96.0	L	-68.409580076454	-4.472028463773025	CD8
3KPR	97.0	G	169.8096922973796	160.37044155798085	CD8
3KPR	98.0	Q	-47.929234374657916	-31.246514829829938	CD8
3KPR	99.0	A	-110.14170696242212	-3.9410089721967103	CD8
3KPR	100.0	Y	-82.23707061753552	172.24464814100008	CD8
3KPR	105.0	E	-64.15664968922383	132.40693882848313	CD8
3KPR	106.0	Q	-88.3959740128733	129.99419700867077	CD8
3KPR	107.0	Y	-102.2279501702652	121.0229294719928	CD8
3KPR	108.0	F	-96.88730912506126	146.189714068043	CD8
2F54	89.0	C	-91.33846050388685	140.90554352325162	CD8
2F54	90.0	A	-147.36441105093667	137.105292915188	CD8
2F54	91.0	S	-132.4538085835437	165.79196939017635	CD8
2F54	92.0	S	-167.4474976392383	166.45733708479517	CD8
2F54	93.0	Y	-74.9481151169172	162.36307959900685	CD8
2F54	94.0	V	-99.06989637505815	21.222946559740024	CD8
2F54	95.0	G	-165.71638214290616	-149.49704528364168	CD8
2F54	96.0	N	53.727722816547406	-138.7390684800604	CD8
2F54	97.0	T	-66.22590997089617	-34.80578206251706	CD8
2F54	98.0	G	70.72326795787764	37.041859994440316	CD8
2F54	99.0	E	-84.86759939953798	133.84906328111347	CD8
2F54	100.0	L	-81.0227396518478	142.59115997223805	CD8
2F54	101.0	F	-126.80407894449694	106.95380454519572	CD8
2F54	102.0	F	-86.23382549066397	145.8131486713615	CD8
8VCX	104.0	C	-122.15451144160552	125.67727661566451	CD4
8VCX	105.0	A	-112.14147923072393	140.16444331696255	CD4
8VCX	106.0	S	-122.01410357191425	142.2236164777852	CD4
8VCX	107.0	S	-149.2747980899208	153.99831204115307	CD4
8VCX	108.0	L	-54.58395740836171	-49.80827578400494	CD4
8VCX	109.0	E	-162.63636805770378	-58.62455468909265	CD4
8VCX	110.0	R	-130.64527150185347	4.916487387963828	CD4
8VCX	111.0	E	-88.97767077145849	-145.92849559044453	CD4
8VCX	112.0	T	-63.951607223392834	131.06649236728262	CD4
8VCX	113.0	Q	-92.02182086091223	124.37584836042268	CD4
8VCX	114.0	Y	-106.52169078740383	126.92250266330477	CD4
8VCX	115.0	F	-88.30228998360326	159.28497350375412	CD4
8VCY	104.0	C	-118.01428495212949	131.15011207099252	CD4
8VCY	105.0	A	-124.25053883967831	126.80340448549498	CD4
8VCY	106.0	S	-105.29612951228927	145.5550472771485	CD4
8VCY	107.0	S	-139.70353656671654	152.59775619672035	CD4
8VCY	108.0	L	-58.49135340593553	-44.018023663490965	CD4
8VCY	109.0	E	-161.8200231821172	-46.28773625610739	CD4
8VCY	110.0	R	-146.65662699158312	-1.687432724615183	CD4
8VCY	111.0	E	-94.58864542936679	-137.22676301127575	CD4
8VCY	112.0	T	-62.43112641556138	130.5197083359371	CD4
8VCY	113.0	Q	-95.74699542249127	130.0871902984386	CD4
8VCY	114.0	Y	-111.90270612920773	121.15458354115441	CD4
8VCY	115.0	F	-86.40913355842059	152.14938055759384	CD4
4L3E	94.0	C	-101.18564635541854	137.38243358658556	CD8
4L3E	95.0	A	-137.23119509057693	158.6550286389983	CD8
4L3E	96.0	S	-142.27297674972033	150.9765744813483	CD8
4L3E	97.0	S	-135.5772820518232	154.89308439249433	CD8
4L3E	98.0	W	-49.84097160853449	-63.48872389593334	CD8
4L3E	99.0	S	-128.69722508036193	174.5591309769202	CD8
4L3E	100.0	F	-61.1078998818673	131.26835812780513	CD8
4L3E	101.0	G	91.3121309381609	2.0257116580692265	CD8
4L3E	102.0	T	-110.55570633990588	173.97858423423023	CD8
4L3E	103.0	E	-59.714129448265005	133.2699733095641	CD8
4L3E	104.0	A	-93.04395978320211	127.34311131277649	CD8
4L3E	105.0	F	-100.21146527637447	121.02599852265709	CD8
4L3E	106.0	F	-86.940139507656	152.01059823802535	CD8
4OZF	104.0	C	-119.55909658391806	144.11564041790348	CD4
4OZF	105.0	A	-140.43414155822472	161.98558630293928	CD4
4OZF	106.0	S	-150.65608932532035	139.70709877281072	CD4
4OZF	107.0	S	-125.76247081416898	171.35205898369205	CD4
4OZF	108.0	F	-61.30657781358078	-41.38781760342692	CD4
4OZF	109.0	R	-154.05705591043784	157.25182133541156	CD4
4OZF	110.0	A	-89.80338241114224	155.9530079491695	CD4
4OZF	111.0	L	57.10038663646625	19.171437609633664	CD4
4OZF	112.0	A	-105.95055077153019	10.54525191932936	CD4
4OZF	113.0	A	56.10978386260531	34.389531918218715	CD4
4OZF	114.0	D	-76.73583665716413	155.7106998060701	CD4
4OZF	115.0	T	-68.12322263830912	131.19084584624738	CD4
4OZF	116.0	Q	-98.71251868697628	117.52552030033706	CD4
4OZF	117.0	Y	-99.52498132608554	123.29404532597587	CD4
4OZF	118.0	F	-92.7950857879705	155.50437403372004	CD4
5NMG	91.0	C	-109.73893698681805	141.90930716890387	CD8
5NMG	92.0	A	-134.50968484586107	131.0145237768676	CD8
5NMG	93.0	S	-109.10931551566023	149.16637034245406	CD8
5NMG	94.0	S	-141.83718863546648	160.06205195988647	CD8
5NMG	95.0	D	-97.87052846682153	-166.9528023702202	CD8
5NMG	96.0	T	-121.64035926148253	25.319299686539697	CD8
5NMG	97.0	V	-119.39176417135664	-57.752506670132206	CD8
5NMG	98.0	S	-95.73102556290672	-32.615316554164565	CD8
5NMG	99.0	Y	63.43014663074192	12.454224350978073	CD8
5NMG	100.0	E	-71.17446551181068	140.00305521917656	CD8
5NMG	101.0	Q	-103.53479785342527	129.62623474062113	CD8
5NMG	102.0	Y	-118.7385745932619	122.02565186930119	CD8
5NMG	103.0	F	-84.91972362429863	148.18681518330482	CD8
6XCP	104.0	C	-122.44019062467642	121.15650885073353	CD4
6XCP	105.0	A	-107.8559453232309	116.11761284573545	CD4
6XCP	106.0	S	-93.69932003752609	130.08166257614647	CD4
6XCP	107.0	S	-130.382847115519	146.03072015355224	CD4
6XCP	108.0	L	-61.722104961068965	-41.013184072713486	CD4
6XCP	109.0	E	-164.48934075568954	-75.34368517078163	CD4
6XCP	110.0	R	-123.76625647679157	7.582684587767153	CD4
6XCP	111.0	E	-84.02767929263507	-153.89746734189447	CD4
6XCP	112.0	T	-65.07526258319487	135.12174069627952	CD4
6XCP	113.0	Q	-95.51998391410984	136.51782512101423	CD4
6XCP	114.0	Y	-116.77991313767137	119.89305683665941	CD4
6XCP	115.0	F	-81.97826059588077	156.8744838870159	CD4
5W1V	104.0	C	-117.67818343395061	136.57788413547172	CD8
5W1V	105.0	A	-118.5920146823044	153.23338931823326	CD8
5W1V	106.0	S	-138.13454220163882	139.98094867948197	CD8
5W1V	107.0	S	-166.72227638015394	-173.79265842861008	CD8
5W1V	108.0	A	75.72478159370488	49.59359722378295	CD8
5W1V	109.0	N	-97.89309756649321	102.35477740137034	CD8
5W1V	110.0	P	-63.11472982269613	-4.520450795270203	CD8
5W1V	111.0	G	-78.38153044931268	-43.92507936770001	CD8
5W1V	112.0	D	-70.06219006605967	156.30703464979763	CD8
5W1V	113.0	S	-95.23683481129703	-34.4952603045635	CD8
5W1V	114.0	S	-81.62263331751355	109.6452299282514	CD8
5W1V	115.0	N	-110.07810666824327	-59.21244857553772	CD8
5W1V	116.0	E	-52.721418233551816	-26.85044358255673	CD8
5W1V	117.0	K	-51.443585190695124	125.58503861461315	CD8
5W1V	118.0	L	-97.65219219411755	151.0857782158255	CD8
5W1V	119.0	F	-129.36172674870647	134.4247797365766	CD8
5W1V	120.0	F	-110.17760992906976	153.95149365940935	CD8
5KS9	104.0	C	-105.03562236783398	137.10991791060988	CD4
5KS9	105.0	A	-124.74832974661321	150.2670333506565	CD4
5KS9	106.0	S	-138.67711038404855	148.67869024772784	CD4
5KS9	107.0	S	-133.48899679148332	155.60727559539478	CD4
5KS9	108.0	V	-57.287419057173	-54.735881312256296	CD4
5KS9	109.0	A	-117.70119206120738	163.4967230332851	CD4
5KS9	110.0	P	-91.96519176396012	25.180488900728943	CD4
5KS9	111.0	G	-97.5989942027543	-130.44368212381917	CD4
5KS9	113.0	S	-83.6745070960809	9.404381902694812	CD4
5KS9	114.0	D	-56.19573473770799	143.48600057953055	CD4
5KS9	115.0	T	-59.087098635536975	124.46176808633284	CD4
5KS9	116.0	Q	-90.91396260225662	120.02647214560892	CD4
5KS9	117.0	Y	-99.92433629471165	126.47064232410953	CD4
5KS9	118.0	F	-89.71238003031083	149.89445935472287	CD4
4PRH	104.0	C	-119.30293652810568	146.4161863852102	CD8
4PRH	105.0	A	-143.10179030778838	146.8068508647058	CD8
4PRH	106.0	S	-118.30949572211274	141.2933005698622	CD8
4PRH	107.0	S	-92.09151861947139	143.17588875825348	CD8
4PRH	108.0	A	-99.57628740309246	154.4806496620288	CD8
4PRH	109.0	R	-51.417591796377664	-46.1134443834121	CD8
4PRH	110.0	S	-62.16849606362365	-14.285786430099508	CD8
4PRH	111.0	G	121.87882685017256	-34.178273710136814	CD8
4PRH	112.0	E	-63.48889332310613	150.0109203374365	CD8
4PRH	113.0	L	-104.1645416319566	132.44693297165188	CD8
4PRH	114.0	F	-104.69561120789578	121.63620092462864	CD8
4PRH	115.0	F	-86.3577201517731	146.92239260588258	CD8
4PRI	104.0	C	-115.34340953410621	145.67790946534885	CD8
4PRI	105.0	A	-128.94972529686402	147.22741210672115	CD8
4PRI	106.0	S	-118.5627744031678	136.52801571764388	CD8
4PRI	107.0	S	-91.85481313437684	139.10879775734156	CD8
4PRI	108.0	A	-76.66177382583447	157.55904100609422	CD8
4PRI	109.0	R	-57.59007107108158	-33.44410359051482	CD8
4PRI	110.0	S	-84.38421746506125	2.568468657481262	CD8
4PRI	111.0	G	99.32844782246791	-6.568925131099027	CD8
4PRI	112.0	E	-86.74203975738607	143.83998814585462	CD8
4PRI	113.0	L	-93.57580328000002	145.05713256949144	CD8
4PRI	114.0	F	-123.40045681102443	126.12190596349832	CD8
4PRI	115.0	F	-94.99408315057543	155.2001282154697	CD8
6CQN	104.0	C	-106.05679574651714	141.30668977494133	CD4
6CQN	105.0	A	-136.34521545560906	162.86489627444232	CD4
6CQN	106.0	S	-150.36751172031973	150.68219572116277	CD4
6CQN	107.0	S	-136.90396943464197	150.78697547574828	CD4
6CQN	108.0	G	-76.77596873150983	-40.497366433066176	CD4
6CQN	109.0	L	-87.69800313976639	136.22294890224083	CD4
6CQN	110.0	A	-75.25745970497954	-10.61978015612072	CD4
6CQN	111.0	G	-89.46723447288305	-17.025066582584003	CD4
6CQN	112.0	G	79.7595448994594	4.063602606644799	CD4
6CQN	113.0	M	-85.78252729389838	36.52137325965257	CD4
6CQN	117.0	D	-140.06502417827153	176.04459345134825	CD4
6CQN	118.0	E	-77.45766283251531	154.22086683102364	CD4
6CQN	119.0	Q	-98.99409755284816	129.25127753599836	CD4
6CQN	120.0	F	-92.14968329120717	123.25116471784227	CD4
6CQN	121.0	F	-97.27205914386617	149.27116883642816	CD4
5ISZ	93.0	C	-101.94934453601712	151.11952912896157	CD8
5ISZ	94.0	A	-150.76745724501973	166.19669668396165	CD8
5ISZ	95.0	S	-151.25124803601892	160.51664609219398	CD8
5ISZ	96.0	S	-151.6417657058159	161.0240880567301	CD8
5ISZ	97.0	I	-57.43329261876263	-50.00235298907345	CD8
5ISZ	98.0	F	-147.92877934466978	33.48631038097766	CD8
5ISZ	99.0	G	73.8909772182538	20.801997662031084	CD8
5ISZ	100.0	Q	-137.06820940885012	159.87299521159548	CD8
5ISZ	101.0	R	64.82858629009569	-161.9670345744176	CD8
5ISZ	102.0	E	-73.6258514161063	145.15132928086996	CD8
5ISZ	103.0	Q	-100.82444630516534	160.39894269152836	CD8
5ISZ	104.0	Y	-122.57702331559749	122.54009231161464	CD8
5ISZ	105.0	F	-101.31304275826119	140.01086271989806	CD8
3KPS	92.0	C	-111.78134213869602	137.96540967886813	CD8
3KPS	93.0	A	-135.30432400715682	138.68188088949117	CD8
3KPS	94.0	S	-120.6902355533913	158.320847783287	CD8
3KPS	95.0	S	-150.59456434164443	163.0022357451947	CD8
3KPS	96.0	L	-63.7506354927334	-37.886476727645054	CD8
3KPS	97.0	G	-157.38995168648978	177.67309159709515	CD8
3KPS	98.0	Q	-48.97544085588177	-45.63063195797358	CD8
3KPS	99.0	A	-96.9527950129563	8.211180611976488	CD8
3KPS	100.0	Y	-89.7278949017901	158.08990733346346	CD8
3KPS	105.0	E	-55.266374890319554	135.3072804616519	CD8
3KPS	106.0	Q	-96.70938395724552	118.84258232151085	CD8
3KPS	107.0	Y	-88.81423775713338	123.96067698886542	CD8
3KPS	108.0	F	-100.95827762847796	147.3354575317303	CD8
4JRY	104.0	C	-122.49595993699847	140.26181126468302	CD8
4JRY	105.0	A	-128.4091028695523	150.55520840078697	CD8
4JRY	106.0	S	-134.35666316310179	153.06441220269005	CD8
4JRY	107.0	S	-145.34144743686494	161.72947644604585	CD8
4JRY	108.0	R	-97.1909550692551	116.87155643595818	CD8
4JRY	109.0	T	-55.895899930108826	131.86162959809536	CD8
4JRY	110.0	G	69.58106197136175	10.792033264836384	CD8
4JRY	111.0	S	-98.03029569719034	-156.60729504633505	CD8
4JRY	112.0	T	-68.04604293950133	3.7336288526895145	CD8
4JRY	113.0	Y	77.4103731820488	1.7750959458844402	CD8
4JRY	114.0	E	-61.18618537946354	145.38945861747075	CD8
4JRY	115.0	Q	-144.46109286825924	115.30946858546214	CD8
4JRY	116.0	Y	-110.70879874563738	148.07714094594175	CD8
4JRY	117.0	F	-103.53555304318837	150.6639099886481	CD8
5NQK	91.0	C	-94.69112184391479	163.94195283962085	CD8
5NQK	92.0	A	-170.20727789982865	148.63981159340517	CD8
5NQK	93.0	S	-121.78853101450797	146.31430624541167	CD8
5NQK	94.0	S	-126.57512545093795	153.45399809116216	CD8
5NQK	95.0	Q	-91.27672776386795	139.53933942354527	CD8
5NQK	96.0	G	105.92132030817123	-149.02995103718192	CD8
5NQK	97.0	L	-83.71133690672248	172.62587631818164	CD8
5NQK	98.0	A	-68.00551052643839	128.20016647947315	CD8
5NQK	99.0	G	66.00998581187301	14.129740073641864	CD8
5NQK	100.0	A	-85.90867610995527	-36.67803100581587	CD8
5NQK	101.0	G	-120.06313173632563	-137.77652352601197	CD8
5NQK	102.0	E	-75.08853926920192	-46.97641988223047	CD8
5NQK	103.0	L	63.30929704247246	79.8412540682531	CD8
5NQK	104.0	F	-76.66595304209606	112.79908718780072	CD8
5NQK	105.0	F	-82.71190745842901	163.82466815330972	CD8
6PY2	91.0	C	-115.27130970147189	138.88652032441166	CD4
6PY2	92.0	A	-139.4606171427718	152.18420355494706	CD4
6PY2	93.0	S	-130.33475282434668	158.07517627429615	CD4
6PY2	94.0	S	-152.43147979255693	146.05654198710144	CD4
6PY2	95.0	S	-61.99807220952874	-23.70677265886516	CD4
6PY2	96.0	G	64.85739324409467	20.356826221568593	CD4
6PY2	97.0	G	96.32657651772706	-8.719902909732234	CD4
6PY2	98.0	W	-102.02258208042365	94.15687441199114	CD4
6PY2	99.0	G	101.55317621247727	-14.849746247611423	CD4
6PY2	100.0	G	-169.6608319052822	-147.54611223706337	CD4
6PY2	101.0	G	-92.80079411159885	-174.01405304419296	CD4
6PY2	102.0	T	-91.4002461924027	-4.925597596455944	CD4
6PY2	103.0	E	-60.41168488411679	141.88125233567268	CD4
6PY2	104.0	A	-99.1476484140022	140.7876796238341	CD4
6PY2	105.0	F	-107.58003840909822	123.36102333137062	CD4
6PY2	106.0	F	-95.81336641840018	151.63464781970887	CD4
6U3O	104.0	C	-119.3990073824101	145.18038652948118	CD4
6U3O	105.0	A	-140.04038831726692	162.3914035837843	CD4
6U3O	106.0	S	-148.39551327711766	150.67294119632595	CD4
6U3O	107.0	S	-146.1696285189363	166.3429469242526	CD4
6U3O	108.0	F	-44.340085045881075	-51.70969326237666	CD4
6U3O	109.0	R	-155.55068503557706	155.3111219417244	CD4
6U3O	110.0	A	-90.08593925935362	153.21906329355795	CD4
6U3O	111.0	L	60.44936374507969	21.19228269782544	CD4
6U3O	112.0	A	-114.48011921040947	10.151147613531132	CD4
6U3O	113.0	A	57.549667141993446	33.84689162878779	CD4
6U3O	114.0	D	-76.65579370087706	150.2078538570698	CD4
6U3O	115.0	T	-61.54705312216636	124.16195182328808	CD4
6U3O	116.0	Q	-94.160532194135	122.7604722789499	CD4
6U3O	117.0	Y	-104.68727032272713	131.04178960541145	CD4
6U3O	118.0	F	-97.93425098778222	164.41530154557717	CD4
4QOK	91.0	C	-87.84334773517159	141.75824662025718	CD8
4QOK	92.0	A	-151.07400642326235	153.46598147917157	CD8
4QOK	93.0	W	-131.40712779510883	156.0147613534631	CD8
4QOK	94.0	S	-140.62143699813157	145.93657719705504	CD8
4QOK	95.0	E	-43.20125637308461	141.36305612338677	CD8
4QOK	96.0	T	-45.865881798986145	124.87655964090284	CD8
4QOK	97.0	G	111.23665083436775	-148.97599813040438	CD8
4QOK	98.0	L	-123.05369307928419	75.58881447190114	CD8
4QOK	99.0	G	-80.74347023193918	-148.11396963631714	CD8
4QOK	100.0	T	-53.41967951304588	-29.9104698310275	CD8
4QOK	101.0	G	99.7579398139388	-1.779660125063156	CD8
4QOK	102.0	E	-62.99042128943865	146.03690116498842	CD8
4QOK	103.0	L	-110.60957338410776	152.23507020537104	CD8
4QOK	104.0	F	-120.63830157066118	116.67905924103849	CD8
4QOK	105.0	F	-94.32546807668115	158.10768626998816	CD8
5KSB	104.0	C	-126.75717818648991	142.46957236674788	CD4
5KSB	105.0	A	-134.9719210949551	155.92451413781927	CD4
5KSB	106.0	S	-140.01764034822534	136.7974298019201	CD4
5KSB	107.0	S	-118.07898130251806	160.26710940835662	CD4
5KSB	108.0	N	-60.56700041537817	-54.13975184049018	CD4
5KSB	109.0	R	-125.35980769504619	-11.31920360360604	CD4
5KSB	110.0	G	78.8881862083452	24.58713879344013	CD4
5KSB	111.0	L	-98.82057076131244	170.30551219781955	CD4
5KSB	112.0	G	-52.76539549899774	-42.076156735328915	CD4
5KSB	113.0	T	-80.41604988948191	-26.626737343796023	CD4
5KSB	114.0	D	-50.58177318941002	143.44079953842905	CD4
5KSB	115.0	T	-103.65366395166717	125.4863452863399	CD4
5KSB	116.0	Q	-72.43862123949513	142.98189999083436	CD4
5KSB	117.0	Y	-131.06650859440558	119.28414189170631	CD4
5KSB	118.0	F	-86.80454238691479	161.67735448300766	CD4
6CQQ	104.0	C	-103.09134800340489	137.02923636028356	CD4
6CQQ	105.0	A	-131.43367578612998	162.65094463432428	CD4
6CQQ	106.0	S	-146.83645689189478	147.10953327390206	CD4
6CQQ	107.0	S	-121.07478424032949	146.8161948557211	CD4
6CQQ	108.0	R	-75.57126046451006	-59.28766192818229	CD4
6CQQ	109.0	L	-78.58185916299556	156.67454279329027	CD4
6CQQ	110.0	A	-90.48770616891149	-9.984001582331711	CD4
6CQQ	111.0	G	-78.52112448318461	-20.84738510020213	CD4
6CQQ	112.0	G	74.92541972996793	4.778934327029002	CD4
6CQQ	113.0	M	-82.26812018100568	-1.3545865176873733	CD4
6CQQ	117.0	D	-99.59287780277828	173.01605457843087	CD4
6CQQ	118.0	E	-71.1855592036606	157.4983864878684	CD4
6CQQ	119.0	Q	-106.30039045879037	136.63660115433223	CD4
6CQQ	120.0	F	-102.7484628054266	127.75870486168006	CD4
6CQQ	121.0	F	-102.82535466826187	148.49922393607332	CD4
5E6I	91.0	C	-125.36512799293384	95.09918694842696	CD8
5E6I	92.0	A	-99.85683069208825	166.22699525867597	CD8
5E6I	93.0	S	-153.3685758042753	134.28441931120346	CD8
5E6I	94.0	S	-157.39988901837125	162.87258836241517	CD8
5E6I	95.0	L	-74.79628185420853	-32.47370021971067	CD8
5E6I	96.0	I	-147.28174056306247	161.2244509735601	CD8
5E6I	97.0	Y	-92.79872855159734	125.80968355791683	CD8
5E6I	98.0	P	-95.10813000064118	-178.20009479124124	CD8
5E6I	99.0	G	-169.35760127327285	176.1539536960966	CD8
5E6I	100.0	E	-73.20672133587058	139.93833678017288	CD8
5E6I	101.0	L	-92.36139229333465	154.41119613748566	CD8
5E6I	102.0	F	-115.51062861620187	89.28352142757893	CD8
5E6I	103.0	F	-68.00779123825633	168.00825265627978	CD8
2P5E	89.0	C	-105.38992948958914	137.4333234091865	CD8
2P5E	90.0	A	-136.64377786193754	136.6056445767496	CD8
2P5E	91.0	S	-130.28511017186366	163.94408242226274	CD8
2P5E	92.0	S	-166.456974300075	169.2924999538701	CD8
2P5E	93.0	Y	-80.21345082659693	152.4002161228778	CD8
2P5E	94.0	L	-101.94943087980509	49.6397137367867	CD8
2P5E	95.0	G	177.07151863399025	-163.401799514272	CD8
2P5E	96.0	N	60.45768384422719	-121.95957302524792	CD8
2P5E	97.0	T	-101.09146133953632	-10.260277824996908	CD8
2P5E	98.0	G	67.25991757234357	14.442389068467588	CD8
2P5E	99.0	E	-55.84510055570261	133.75922449440384	CD8
2P5E	100.0	L	-87.22408665883049	140.80458999509256	CD8
2P5E	101.0	F	-120.67000383796682	114.54894135774714	CD8
2P5E	102.0	F	-92.78970284360915	146.3489551452294	CD8
5C07	92.0	C	-117.31609998645293	147.91757667838786	CD8
5C07	93.0	A	-140.02787089459275	155.12869739977185	CD8
5C07	94.0	S	-131.33433588264765	161.76740396819966	CD8
5C07	95.0	S	-161.5591560562524	-171.3471079933961	CD8
5C07	96.0	L	-135.81051466031468	152.75576535951512	CD8
5C07	97.0	W	-46.88125389599745	-52.30710687356823	CD8
5C07	98.0	E	-61.72918645549799	-29.855382272828926	CD8
5C07	99.0	K	-77.98488974724467	-39.043495672511234	CD8
5C07	100.0	L	-66.67777609769053	-25.586113677219387	CD8
5C07	101.0	A	-66.39480070468669	-29.417760338266984	CD8
5C07	102.0	K	-99.28743223674955	13.447579699341201	CD8
5C07	103.0	N	59.03815000326149	39.397593555654	CD8
5C07	104.0	I	-107.71711488613329	134.96445777200367	CD8
5C07	105.0	Q	-142.89887650467062	165.90634454819	CD8
5C07	106.0	Y	-122.21769050624904	128.81511561194918	CD8
5C07	107.0	F	-102.00067975793478	143.16355405499604	CD8
6VRM	91.0	C	-87.15179649700296	158.55756338979518	CD8
6VRM	92.0	A	-160.50217153074422	166.51873975568037	CD8
6VRM	93.0	S	-153.91847919668072	154.66662087179952	CD8
6VRM	94.0	S	-144.91466370907506	156.01156677424885	CD8
6VRM	95.0	E	-45.26806987953168	-61.0778837489965	CD8
6VRM	96.0	G	-172.35106809289627	126.47719735991929	CD8
6VRM	97.0	L	-61.29156185267828	-4.584586106940428	CD8
6VRM	98.0	W	-83.59580929007251	-18.749439504657666	CD8
6VRM	99.0	Q	-89.68681039586819	154.7482292058466	CD8
6VRM	100.0	V	-68.87353574299095	149.30598055445165	CD8
6VRM	101.0	G	67.474009587608	31.868553167706164	CD8
6VRM	102.0	D	-80.298137422625	89.31930561514706	CD8
6VRM	103.0	E	-57.21530551982335	134.9060205413691	CD8
6VRM	104.0	Q	-95.58606186519191	143.11249509671876	CD8
6VRM	105.0	Y	-112.8562194401434	121.14810380201841	CD8
6VRM	106.0	F	-98.68117102250463	153.49025103062652	CD8
6PX6	92.0	C	-131.3651107203732	151.66130154062964	CD4
6PX6	93.0	A	-143.13767157649113	167.4391987337567	CD4
6PX6	94.0	S	-147.36338699295976	153.90229596526848	CD4
6PX6	95.0	S	-146.5368766240173	146.52451964004396	CD4
6PX6	96.0	H	-86.91132887442953	-29.787654744093608	CD4
6PX6	97.0	G	-104.00710551857232	-153.56125808409755	CD4
6PX6	98.0	A	-77.428803530291	-168.1837370083672	CD4
6PX6	99.0	S	-71.98687052043279	-9.721455740961746	CD4
6PX6	100.0	T	-100.17222255683842	-9.993339637305306	CD4
6PX6	101.0	D	-83.53460840843724	-173.1972907243237	CD4
6PX6	102.0	T	-71.03157389982324	131.77444747830947	CD4
6PX6	103.0	Q	-108.31315841506661	129.27860106516303	CD4
6PX6	104.0	Y	-100.80022218594988	118.02322283042685	CD4
6PX6	105.0	F	-94.54135557886035	157.52216357847098	CD4
6BJ8	91.0	C	-97.38877597867659	150.721190602978	CD8
6BJ8	92.0	A	-145.98821791817932	159.37716693425975	CD8
6BJ8	93.0	S	-146.64133191775304	163.32256546656106	CD8
6BJ8	94.0	R	-153.85601940507152	161.06226066351556	CD8
6BJ8	95.0	T	-83.04369938550101	160.79027495867624	CD8
6BJ8	96.0	R	-113.51618722466922	141.0717711010552	CD8
6BJ8	97.0	G	93.53684797552283	146.4985485834868	CD8
6BJ8	98.0	G	74.72178266763481	-167.48662608370321	CD8
6BJ8	99.0	T	-100.38431784714442	-13.816744872824337	CD8
6BJ8	100.0	L	-91.4217815320463	57.53060440988165	CD8
6BJ8	101.0	I	-99.81148744702666	12.81470443147368	CD8
6BJ8	102.0	E	-62.93853346255008	147.16777057224385	CD8
6BJ8	103.0	Q	-82.55445167616901	133.90150869163287	CD8
6BJ8	104.0	Y	-91.04415331160321	125.27169089845862	CD8
6BJ8	105.0	F	-97.71533425543531	142.68125501592908	CD8
3VXM	91.0	C	-91.33162647804332	147.27609427068447	CD8
3VXM	92.0	A	-146.55185716475643	161.74034865684357	CD8
3VXM	93.0	S	-139.4575743838648	148.6521596798462	CD8
3VXM	94.0	S	-154.29205256726465	151.32613624680528	CD8
3VXM	95.0	P	-67.80799405403938	161.01017614081928	CD8
3VXM	96.0	T	-105.89084994551408	2.3981006116325867	CD8
3VXM	97.0	S	-156.56967681916893	163.71863736870122	CD8
3VXM	98.0	G	90.54610927661167	-117.15526811911212	CD8
3VXM	99.0	I	-111.9340981214377	116.07839445072727	CD8
3VXM	100.0	Y	-68.29451719746197	142.38654583650458	CD8
3VXM	101.0	E	-169.94386549691393	151.97807016169736	CD8
3VXM	102.0	Q	-126.61595473146453	131.06437209623218	CD8
3VXM	103.0	Y	-103.08444063802628	124.22803316063863	CD8
3VXM	104.0	F	-93.43321319825723	147.17460826371413	CD8
5KSA	104.0	C	-109.7410725319526	143.48862793058845	CD4
5KSA	105.0	A	-137.05302310660278	150.279346788346	CD4
5KSA	106.0	S	-125.09337734285718	159.01930139627527	CD4
5KSA	107.0	S	-144.92798859249308	152.83161147755453	CD4
5KSA	108.0	V	-54.890904427411115	-49.74746273247812	CD4
5KSA	109.0	A	-116.89771720360297	173.10472822124115	CD4
5KSA	110.0	G	-77.74665523312926	-28.340662061420772	CD4
5KSA	111.0	T	-61.75668657850706	137.0795575307573	CD4
5KSA	112.0	P	-84.47053113538828	17.814367976551924	CD4
5KSA	113.0	S	-71.70512684328733	-18.245776197622757	CD4
5KSA	114.0	Y	-120.25761134597877	169.03181485528486	CD4
5KSA	115.0	E	-47.28524608765769	137.27900894687193	CD4
5KSA	116.0	Q	-108.12278241207522	142.71205094152415	CD4
5KSA	117.0	Y	-112.95917039744167	113.68885379538511	CD4
5KSA	118.0	F	-92.12626795181278	143.31973804277183	CD4
4GG6	104.0	C	-99.97978350426845	142.04635601369245	CD4
4GG6	105.0	A	-128.45496639051785	161.85820220973667	CD4
4GG6	106.0	S	-137.56073196619502	142.81748166711742	CD4
4GG6	107.0	S	-140.3856067236629	146.99363207828844	CD4
4GG6	108.0	V	-64.85917329996803	-46.99869233887331	CD4
4GG6	109.0	A	-112.27694493410604	177.5687650829641	CD4
4GG6	110.0	V	-60.656257446687434	-29.046281155227856	CD4
4GG6	111.0	S	-103.90667130065735	151.6134367843408	CD4
4GG6	112.0	A	-122.91541233477925	17.17642534368203	CD4
4GG6	112.0	G	-77.6826848004721	-25.123335594367468	CD4
4GG6	113.0	T	-136.56367811547713	3.4684477502610176	CD4
4GG6	114.0	Y	-115.50372658030157	156.43525370781734	CD4
4GG6	115.0	E	-86.06969217999267	155.6914333547318	CD4
4GG6	116.0	Q	-109.04045124079573	128.10272890194162	CD4
4GG6	117.0	Y	-100.78629554162272	121.75315757087616	CD4
4GG6	118.0	F	-98.55350410877062	153.48118174173624	CD4
3T0E	92.0	C	-115.15382236131995	153.7175909620653	CD4
3T0E	93.0	S	-141.0027451247315	149.8654328016954	CD4
3T0E	94.0	A	-119.11987829786098	156.30947731487487	CD4
3T0E	95.0	R	-131.88739946292955	143.92361189263707	CD4
3T0E	96.0	G	-89.36173777449439	20.537671807694398	CD4
3T0E	97.0	G	152.82805391591765	-155.13761613229673	CD4
3T0E	98.0	S	-88.65002977865163	-158.69527637819857	CD4
3T0E	99.0	Y	-43.375160793566444	140.23803381501105	CD4
3T0E	100.0	N	61.86009337689137	36.817580835798935	CD4
3T0E	101.0	S	-107.30928910206949	125.26158313746043	CD4
3T0E	102.0	P	-48.59605760465652	135.28127802415904	CD4
3T0E	103.0	L	-90.47016184710508	114.37774589923423	CD4
3T0E	104.0	H	-100.62637511706752	118.10231404552832	CD4
3T0E	105.0	F	-89.44152132962022	-165.5761612470279	CD4
3DXA	104.0	C	-146.38925972480135	116.85372969515953	CD8
3DXA	105.0	A	-115.53575499329128	164.7233761579756	CD8
3DXA	106.0	S	-140.6404899820547	166.4600865785881	CD8
3DXA	107.0	R	-129.11366878332294	146.38112248230914	CD8
3DXA	108.0	Y	-63.38922225566182	164.75901543389256	CD8
3DXA	109.0	R	-95.61491509184947	56.84650392875996	CD8
3DXA	110.0	D	-137.0672455268867	-66.75508525667992	CD8
3DXA	111.0	D	-93.23532350603811	-57.36933910715881	CD8
3DXA	112.0	S	-83.32607513566053	-81.73278158986005	CD8
3DXA	113.0	Y	-50.82916804134992	168.1888420561659	CD8
3DXA	114.0	N	-76.79199353191164	75.20080021979909	CD8
3DXA	115.0	E	-103.13191628202068	96.30017592176866	CD8
3DXA	116.0	Q	-88.07446115883307	128.09339433314602	CD8
3DXA	117.0	F	-106.5861607002649	113.34475686809003	CD8
3DXA	118.0	F	-89.79283807126431	162.67412468446818	CD8
4QRP	104.0	C	-144.9402520095737	128.5921310402533	CD8
4QRP	105.0	A	-124.61572457702185	171.54356376174098	CD8
4QRP	106.0	S	-153.30494989462252	150.5634668753401	CD8
4QRP	107.0	S	-129.93355679763792	146.83864104279374	CD8
4QRP	108.0	L	-48.59426434311223	-52.34983410827854	CD8
4QRP	109.0	R	-137.61500911177941	-33.518993664538584	CD8
4QRP	110.0	G	46.2616242636796	88.84491908820605	CD8
4QRP	111.0	R	73.64129854406595	97.8526464403289	CD8
4QRP	112.0	G	-58.93592362447714	-31.825855422914124	CD8
4QRP	113.0	D	-77.30452478441798	-21.420714910755574	CD8
4QRP	114.0	Q	-86.15346070258353	124.53674210763599	CD8
4QRP	115.0	P	-77.99909188876269	155.6264173319095	CD8
4QRP	116.0	Q	-88.5180795808726	140.4143664063511	CD8
4QRP	117.0	H	-108.11086075431642	116.44049313442551	CD8
4QRP	118.0	F	-90.00457690975524	152.70339142197227	CD8
4OZH	104.0	C	-125.00628072020702	136.5637453512685	CD4
4OZH	105.0	A	-129.0610615372524	155.42254228942178	CD4
4OZH	106.0	S	-145.37518143782125	150.28505388114968	CD4
4OZH	107.0	S	-144.3279349737245	154.5395189945194	CD4
4OZH	108.0	V	-48.336395289624555	-40.04712430282872	CD4
4OZH	109.0	R	-162.33000524123085	178.23492784369373	CD4
4OZH	110.0	S	-55.30349557144703	146.18336421273176	CD4
4OZH	113.0	T	68.91510091614576	4.763878796369351	CD4
4OZH	114.0	D	-92.77924473276558	170.91480253076278	CD4
4OZH	115.0	T	-55.89200071219918	121.97383812987412	CD4
4OZH	116.0	Q	-95.10557912984011	120.46796337316201	CD4
4OZH	117.0	Y	-103.31410898935854	126.5697118887987	CD4
4OZH	118.0	F	-93.75984536126204	157.79892506349861	CD4
2NX5	92.0	C	-111.50997516901997	144.70610132891835	CD8
2NX5	93.0	A	-136.24567377945945	157.04801943483025	CD8
2NX5	94.0	T	-130.54045311532522	157.98122241496756	CD8
2NX5	95.0	G	-161.0434277574825	163.3283039484462	CD8
2NX5	96.0	T	-80.62966061258328	-11.08893113516894	CD8
2NX5	97.0	G	93.49284895815508	-16.313126468167027	CD8
2NX5	98.0	D	-71.5446708059026	123.0234327670233	CD8
2NX5	99.0	S	-58.23457160306471	-15.237899409706142	CD8
2NX5	100.0	N	-108.09998845452951	12.646494509183874	CD8
2NX5	101.0	Q	-110.82481341649242	146.55623906671107	CD8
2NX5	105.0	P	-73.57745992272233	163.74563301595182	CD8
2NX5	106.0	Q	-84.91930962521549	145.58845996631823	CD8
2NX5	107.0	H	-104.2566824352964	119.10696083791964	CD8
2NX5	108.0	F	-94.32991274987307	147.16928863349395	CD8
6RP9	104.0	C	-117.95317328531287	166.2360214698511	CD8
6RP9	105.0	A	-158.85618036231924	148.76932877030666	CD8
6RP9	106.0	S	-116.86894655844335	159.71325058616924	CD8
6RP9	107.0	S	-158.2375774309035	174.52080307592507	CD8
6RP9	108.0	S	66.99789004185303	69.18369421272409	CD8
6RP9	109.0	P	-73.29761036693007	118.3433181518171	CD8
6RP9	110.0	G	68.30451851898447	21.422177447255972	CD8
6RP9	111.0	G	88.54690957218516	-18.70204685690478	CD8
6RP9	112.0	V	-70.09594003985801	146.50132541976205	CD8
6RP9	113.0	S	-74.69928070412386	127.3965270010123	CD8
6RP9	114.0	T	-133.63164011108185	177.12906892619324	CD8
6RP9	115.0	E	-61.78590185460276	166.2260252904531	CD8
6RP9	116.0	A	-90.69454275171675	114.2064744046298	CD8
6RP9	117.0	F	-85.34488284492387	118.55467903465312	CD8
6RP9	118.0	F	-89.26967648774718	150.69255010037318	CD8
5EU6	93.0	C	-109.79474861080912	152.07103319453353	CD8
5EU6	94.0	A	-143.72578815146107	161.43204137021942	CD8
5EU6	95.0	S	-140.8048907319766	151.6340835643941	CD8
5EU6	96.0	S	-137.89879924420686	157.45207487965155	CD8
5EU6	97.0	F	-60.16639300997883	-47.81878939798633	CD8
5EU6	98.0	I	-125.59932380922947	-5.324693563344924	CD8
5EU6	99.0	G	77.40838370233975	-156.19031375336272	CD8
5EU6	100.0	G	60.08602194676823	-123.64539126835649	CD8
5EU6	101.0	T	-97.35583656936765	12.033683300352292	CD8
5EU6	102.0	D	-69.48243617735699	152.61256685469843	CD8
5EU6	103.0	T	-51.852072052940855	126.07372095849315	CD8
5EU6	104.0	Q	-92.29778226211334	136.01834603498997	CD8
5EU6	105.0	Y	-108.6265694215887	122.57091282234944	CD8
5EU6	106.0	F	-95.46284090441802	140.34379758256145	CD8
6AM5	91.0	C	-99.90020520761702	142.56216581609186	CD8
6AM5	92.0	A	-140.1418130052593	162.49576095522366	CD8
6AM5	93.0	S	-146.58743765407675	149.85500657172645	CD8
6AM5	94.0	S	-134.06131385353476	153.736055561538	CD8
6AM5	95.0	L	-56.075638514392395	-47.12418178322842	CD8
6AM5	96.0	S	-146.1564498553667	169.21071931324883	CD8
6AM5	97.0	F	-61.57318182788588	132.09649085023685	CD8
6AM5	98.0	G	99.12396152072738	-13.60236086950787	CD8
6AM5	99.0	T	-94.63030994946753	178.10997835858333	CD8
6AM5	100.0	E	-63.83181757882695	142.03727596288235	CD8
6AM5	101.0	A	-99.51168259380069	135.94771011907767	CD8
6AM5	102.0	F	-105.61745288678547	123.44049884802651	CD8
6AM5	103.0	F	-94.4416825074647	154.1403149388537	CD8
2AK4	92.0	C	-91.79301402930193	142.0424258961455	CD8
2AK4	93.0	A	-135.9770659898803	144.15234170099825	CD8
2AK4	94.0	S	-146.954955059021	80.34766759620004	CD8
2AK4	95.0	P	-68.23140200075596	147.02090465619818	CD8
2AK4	97.0	G	-146.56704519616585	-149.42277048957146	CD8
2AK4	98.0	L	-109.9315949145245	-7.043669757685875	CD8
2AK4	99.0	A	-117.877676304879	41.231606126683594	CD8
2AK4	100.0	G	-46.0053414926773	-22.0295957586468	CD8
2AK4	101.0	E	-76.4829861764927	-32.03724678156054	CD8
2AK4	103.0	Y	-98.46021556287162	-24.585410228701264	CD8
2AK4	105.0	E	-127.8001474394061	145.56169261667142	CD8
2AK4	106.0	Q	-91.84425355309013	118.53613011638011	CD8
2AK4	107.0	Y	-103.4099559666531	-5.420388264385483	CD8
2AK4	108.0	F	-119.99592300883714	140.2296252135014	CD8
7N2S	91.0	C	-126.88989918342956	130.03454815572036	CD8
7N2S	92.0	A	-123.85793371260151	157.98190485553755	CD8
7N2S	93.0	S	-146.53277014359182	148.76577054480524	CD8
7N2S	94.0	S	-136.11600882352363	161.6046464843329	CD8
7N2S	95.0	V	-59.89046227921008	-38.01263939278515	CD8
7N2S	96.0	G	-163.6667826395736	-138.10424879243715	CD8
7N2S	97.0	L	-106.22233841328399	30.56733708968234	CD8
7N2S	98.0	Y	-80.8462253238764	125.25381172074731	CD8
7N2S	99.0	S	-75.67808382738205	-11.610282668698172	CD8
7N2S	100.0	T	-97.06709904010464	0.47455173828181635	CD8
7N2S	101.0	D	-107.19621194039742	166.67893124728786	CD8
7N2S	102.0	T	-106.99143384412478	165.90174379607885	CD8
7N2S	103.0	Q	-101.63289880133871	152.13987358657081	CD8
7N2S	104.0	Y	-119.02331113329129	113.74426651761208	CD8
7N2S	105.0	F	-87.31168623821195	156.36296613975549	CD8
4OZI	104.0	C	-126.35000901159171	151.40142539205138	CD4
4OZI	105.0	S	-136.76032714114436	144.67427739392136	CD4
4OZI	106.0	A	-116.88355931179797	128.73009116539106	CD4
4OZI	107.0	G	-98.36548822984169	176.6365019052347	CD4
4OZI	108.0	V	-122.94855103387356	14.467522335523094	CD4
4OZI	109.0	G	-121.12966322365509	-171.54965711020446	CD4
4OZI	110.0	G	103.2912436405646	149.7643477338671	CD4
4OZI	111.0	Q	-57.473203184470414	-17.64198302197388	CD4
4OZI	112.0	E	-79.99033033747243	-37.75535568701422	CD4
4OZI	113.0	T	-74.51869563775365	-37.20206091364188	CD4
4OZI	114.0	Q	-47.199815008195145	143.53478053719812	CD4
4OZI	115.0	Y	-121.21440643347205	123.40989963771159	CD4
4OZI	116.0	F	-72.70502941427642	165.84310940543992	CD4
7N2O	91.0	C	-116.76424409210797	140.63871078603316	CD8
7N2O	92.0	A	-134.64325566451967	162.53197512463385	CD8
7N2O	93.0	S	-148.65273798664433	160.53012834431604	CD8
7N2O	94.0	S	-149.24080548405504	165.5554949108204	CD8
7N2O	95.0	V	-54.98487146774911	-50.2955937841022	CD8
7N2O	96.0	G	-163.5686241057412	-116.80236392644959	CD8
7N2O	97.0	L	-118.39095733709854	37.775937839495974	CD8
7N2O	98.0	F	-81.51715121215972	150.06948657755956	CD8
7N2O	99.0	S	-101.42430064159115	-0.19722293909889718	CD8
7N2O	100.0	T	-116.41402269181287	4.561451733021972	CD8
7N2O	101.0	D	-118.63818486531865	171.86899937215674	CD8
7N2O	102.0	T	-99.34081104407201	177.53734574972637	CD8
7N2O	103.0	Q	-110.57014030598224	149.39161876678455	CD8
7N2O	104.0	Y	-113.67610894717171	121.57671248949302	CD8
7N2O	105.0	F	-100.77754277232222	146.2823419519168	CD8
6RPA	104.0	C	-94.31046652743912	115.99704253977009	CD8
6RPA	105.0	S	-106.84866473993314	156.00060167329667	CD8
6RPA	106.0	V	-147.78854590515175	155.09951098880865	CD8
6RPA	107.0	G	168.3518449574773	164.09263859538444	CD8
6RPA	108.0	G	-74.29027826075352	163.93053671038174	CD8
6RPA	109.0	S	-90.34475064693811	13.409907811613769	CD8
6RPA	110.0	G	-78.02848788796247	157.38373051692503	CD8
6RPA	112.0	G	-61.14443208720034	-52.41971460409282	CD8
6RPA	113.0	A	-75.14525092632431	-20.09322903412184	CD8
6RPA	114.0	D	-57.82201776221868	138.7921012105949	CD8
6RPA	115.0	T	-86.80506428743284	143.20299635871024	CD8
6RPA	116.0	Q	-97.0172491893575	111.20574966188815	CD8
6RPA	117.0	Y	-90.26497125682168	151.20486904545933	CD8
6RPA	118.0	F	-116.48697652339644	174.8895600523581	CD8
3VXR	92.0	C	-108.22662148961751	137.90757034599142	CD8
3VXR	93.0	A	-133.86268410623225	161.58525894138458	CD8
3VXR	94.0	S	-142.2009677137444	150.625664768688	CD8
3VXR	95.0	S	-127.81122353078825	153.99962728203346	CD8
3VXR	96.0	S	-83.25906545220171	161.1352728721454	CD8
3VXR	97.0	W	-63.39219678612928	-25.99153214095073	CD8
3VXR	98.0	D	-104.050135951695	-39.69952847597222	CD8
3VXR	99.0	T	-92.98146806288526	-40.653070034010305	CD8
3VXR	100.0	G	75.8352927861246	10.768357152683524	CD8
3VXR	101.0	E	-71.01772168199169	125.61663325543735	CD8
3VXR	102.0	L	-86.52444235309423	134.63566998801954	CD8
3VXR	103.0	F	-120.28115896759469	124.8681746493139	CD8
3VXR	104.0	F	-97.00740681741318	153.71284543839403	CD8
3UTS	92.0	C	-125.73273487904756	152.84451301175264	CD8
3UTS	93.0	A	-153.54583523649558	147.05520907354693	CD8
3UTS	94.0	S	-127.70994790487717	159.54085230949684	CD8
3UTS	95.0	S	-169.95772486424963	172.51183859069803	CD8
3UTS	96.0	L	-119.92081473010074	163.2954353975382	CD8
3UTS	97.0	W	-56.77300869758476	-45.446146232964125	CD8
3UTS	98.0	E	-67.37649378381053	-26.828979380674195	CD8
3UTS	99.0	K	-81.82689733937183	-40.758013587160974	CD8
3UTS	100.0	L	-65.52162791445429	-28.616375247462496	CD8
3UTS	101.0	A	-63.53167518196995	-14.493950099611551	CD8
3UTS	102.0	K	-118.01220963437417	14.756594753678206	CD8
3UTS	103.0	N	53.015106540986125	46.51692492964844	CD8
3UTS	104.0	I	-102.79393146934702	130.93976300790888	CD8
3UTS	105.0	Q	-138.42390091378576	141.06818472616328	CD8
3UTS	106.0	Y	-99.2805942406249	118.3976728114908	CD8
3UTS	107.0	F	-96.31754212667207	148.64680251779922	CD8
5TEZ	91.0	C	-89.40058102599087	145.01459682824148	CD8
5TEZ	92.0	A	-141.38619961387963	149.45275106106794	CD8
5TEZ	93.0	S	-123.9875152965258	156.3359525658782	CD8
5TEZ	94.0	S	-149.8746830424172	148.48556415677967	CD8
5TEZ	95.0	L	-66.29180000055825	-37.820642679738896	CD8
5TEZ	96.0	L	-150.72878737019278	107.26274732184308	CD8
5TEZ	97.0	G	-59.7880414602836	135.8014256562114	CD8
5TEZ	98.0	G	82.48443340957806	-0.8355683684780806	CD8
5TEZ	99.0	W	-131.5635976415714	-19.305948901948568	CD8
5TEZ	100.0	S	-141.49696803959327	179.30189916815013	CD8
5TEZ	101.0	E	-60.07075561593365	131.814789267098	CD8
5TEZ	102.0	A	-91.47322431612675	121.8416029831825	CD8
5TEZ	103.0	F	-98.18242855113418	116.27280545323674	CD8
5TEZ	104.0	F	-93.055479875238	148.7368436949993	CD8
7SG0	104.0	C	-138.68021389370844	127.77936429345051	CD4
7SG0	105.0	A	-125.58107541692085	150.2381993087278	CD4
7SG0	106.0	S	-134.7700170890377	148.98666796394258	CD4
7SG0	107.0	S	-154.59591979529694	-171.30174600900148	CD4
7SG0	108.0	Q	-106.5777520070069	7.194968673694104	CD4
7SG0	109.0	G	140.22265023063156	-169.93672638829705	CD4
7SG0	110.0	Q	-80.64376538563322	156.28929665124912	CD4
7SG0	113.0	D	61.21027793493114	16.91270798307701	CD4
7SG0	114.0	T	-112.2884357488533	157.80801425911872	CD4
7SG0	115.0	E	-66.88727158627901	126.19787009772566	CD4
7SG0	116.0	A	-102.5886504280826	141.5367873045707	CD4
7SG0	117.0	F	-120.85957687867284	126.63560194968741	CD4
7SG0	118.0	F	-94.89302791657518	146.259065275369	CD4
4ZEZ	91.0	C	-111.01165792811437	141.42412713544113	CD8
4ZEZ	92.0	A	-133.42581142969726	163.12700953588754	CD8
4ZEZ	93.0	S	-140.01597601103725	145.84254162967156	CD8
4ZEZ	94.0	R	-134.16517254964015	134.88841443517754	CD8
4ZEZ	95.0	R	-72.7379671159798	-44.3074759997817	CD8
4ZEZ	96.0	G	-154.71831319608293	-120.6240162804253	CD8
4ZEZ	97.0	P	-83.59612284632055	4.190877390460528	CD8
4ZEZ	98.0	Y	-78.81691328132823	-171.59918317013015	CD8
4ZEZ	99.0	E	-60.305490746635016	-28.626760370930032	CD8
4ZEZ	100.0	Q	67.7316752144012	146.41856056806222	CD8
4ZEZ	101.0	Y	-115.21450635139658	126.78155861442907	CD8
4ZEZ	102.0	F	-93.68544843710198	140.46445198400124	CD8
4OZG	104.0	C	-126.03080800289543	130.14156086284697	CD4
4OZG	105.0	A	-125.77962326465912	151.77668827005925	CD4
4OZG	106.0	S	-143.19341944511356	127.04446140259951	CD4
4OZG	107.0	S	-108.23233452259397	161.119653010078	CD4
4OZG	108.0	F	-62.43864806358897	-49.82813621361918	CD4
4OZG	109.0	R	-136.96261779490303	155.76443009218278	CD4
4OZG	110.0	F	-59.89298491973814	139.01034345852298	CD4
4OZG	111.0	T	86.76477879517708	0.2902540347040523	CD4
4OZG	114.0	D	-97.64862819915193	171.4541222721811	CD4
4OZG	115.0	T	-62.747330298722055	131.88135800956147	CD4
4OZG	116.0	Q	-96.3941705140485	133.50260298379138	CD4
4OZG	117.0	Y	-118.01525500442652	118.63881303131949	CD4
4OZG	118.0	F	-83.37228098477162	159.1802937584781	CD4
4Z7U	104.0	C	-117.22602702426965	152.72620317842615	CD4
4Z7U	105.0	A	-137.57841990130694	160.60621579242033	CD4
4Z7U	106.0	S	-138.9569347220757	160.08276525228172	CD4
4Z7U	107.0	S	-156.87882157985447	152.53879390202752	CD4
4Z7U	108.0	T	-53.64083020538599	-55.913410957060385	CD4
4Z7U	109.0	T	-109.92419464505308	178.808241789022	CD4
4Z7U	110.0	P	-62.50840902853514	-8.67204033600379	CD4
4Z7U	111.0	G	120.29427368665377	146.538208788908	CD4
4Z7U	112.0	T	-143.03775394445992	167.69153503591122	CD4
4Z7U	112.0	G	-65.85704199394996	-9.308795114534712	CD4
4Z7U	113.0	T	-117.28155149176588	-14.534371358915102	CD4
4Z7U	114.0	E	-72.86897679064221	131.69395334055844	CD4
4Z7U	115.0	T	-83.18183728292811	147.97197029520774	CD4
4Z7U	116.0	Q	-106.28078257810581	130.98668737952033	CD4
4Z7U	117.0	Y	-106.47031465201394	123.0186630557749	CD4
4Z7U	118.0	F	-102.17931081333573	146.57162346661755	CD4
5D2N	92.0	C	-92.06592428672342	150.53149466136327	CD8
5D2N	93.0	A	-145.34089632101234	148.48329589721246	CD8
5D2N	94.0	S	-130.23361045906216	154.20715596893848	CD8
5D2N	95.0	S	-139.3504285768798	157.97353530371882	CD8
5D2N	96.0	L	-56.02240309127477	-46.36864363385623	CD8
5D2N	97.0	A	-159.92265572992923	152.07975522186413	CD8
5D2N	98.0	P	-70.02314818546445	161.11163512849308	CD8
5D2N	99.0	G	118.62477246603862	-179.14434392744633	CD8
5D2N	100.0	T	-63.84614553074749	-17.890797573663196	CD8
5D2N	101.0	T	-70.90363809979367	-6.844478383799173	CD8
5D2N	102.0	N	50.53353566469114	57.293124433861024	CD8
5D2N	103.0	E	-64.71076240469613	129.17788940675754	CD8
5D2N	104.0	K	-67.3882365716251	151.65478702947544	CD8
5D2N	105.0	L	-78.4726183963739	132.9042966163199	CD8
5D2N	106.0	F	-106.37487956607458	124.5089107559697	CD8
5D2N	107.0	F	-102.04056114793448	144.8273714351199	CD8
2F53	89.0	C	-106.66500302354004	142.7416828302649	CD8
2F53	90.0	A	-138.0013202058564	138.90943208182983	CD8
2F53	91.0	S	-135.22240263976252	163.6098438391739	CD8
2F53	92.0	S	-168.4489493471027	168.75616190094797	CD8
2F53	93.0	Y	-80.40383445929973	160.0274492134589	CD8
2F53	94.0	V	-95.96397538487065	34.22606411549778	CD8
2F53	95.0	G	-177.022977784164	-152.55477331801077	CD8
2F53	96.0	N	60.3920328365489	-121.8185340208907	CD8
2F53	97.0	T	-100.45121958284172	-7.885472392096083	CD8
2F53	98.0	G	66.97327253723759	18.45026713013648	CD8
2F53	99.0	E	-59.14225370920792	130.97142416244998	CD8
2F53	100.0	L	-89.8972148338282	139.8442694153808	CD8
2F53	101.0	F	-123.05684745066009	121.31900280163325	CD8
2F53	102.0	F	-96.14311934499938	142.54070420287007	CD8
6AVF	91.0	C	-88.06167448572944	147.76608663491257	CD8
6AVF	92.0	A	-141.78395648000196	167.7519022275692	CD8
6AVF	93.0	S	-143.3807869553005	161.9397315253548	CD8
6AVF	94.0	S	-160.9059553437066	162.4836228321489	CD8
6AVF	95.0	Q	-82.28618108755235	148.12889276691618	CD8
6AVF	96.0	R	-51.929342597412436	-35.90557819067534	CD8
6AVF	97.0	Q	-82.23508424782639	-9.930461223164427	CD8
6AVF	98.0	E	-151.40943206902804	63.92991364325353	CD8
6AVF	99.0	G	-70.51077197168358	-20.969045236804508	CD8
6AVF	100.0	D	-94.20048664901216	11.781510198220303	CD8
6AVF	101.0	T	-110.2664890853336	86.18981745668411	CD8
6AVF	102.0	Q	-101.36037603340223	136.41675041209334	CD8
6AVF	103.0	Y	-107.88116367042495	126.89779508994933	CD8
6AVF	104.0	F	-103.94022057343767	143.14397614774	CD8
7N2N	91.0	C	-122.24595219951894	128.99965162248702	CD8
7N2N	92.0	A	-125.41357554481827	159.7618386783632	CD8
7N2N	93.0	S	-141.14843250735387	161.34486722761838	CD8
7N2N	94.0	S	-144.04355685917378	164.82863946419613	CD8
7N2N	95.0	V	-62.16699133936687	-41.69886463004259	CD8
7N2N	96.0	G	-160.3319156751769	-126.28021893366211	CD8
7N2N	97.0	L	-120.2677649958582	19.286224669971396	CD8
7N2N	98.0	F	-67.88930041248484	125.73400856921592	CD8
7N2N	99.0	S	-75.29047655555918	-7.428414536524584	CD8
7N2N	100.0	T	-96.87595815137657	0.30468101315397655	CD8
7N2N	101.0	D	-105.91790604509727	-177.88837311420343	CD8
7N2N	102.0	T	-123.00469580497594	158.68021232350608	CD8
7N2N	103.0	Q	-96.12723473105265	150.00260307452498	CD8
7N2N	104.0	Y	-114.4854776724428	119.51620348259173	CD8
7N2N	105.0	F	-92.85988268690366	153.17906794380676	CD8
4MNQ	91.0	C	-79.87515118834176	159.2913765662523	CD8
4MNQ	92.0	A	-159.99129042915163	142.07720874387246	CD8
4MNQ	93.0	S	-129.22605888257505	154.9565921201957	CD8
4MNQ	94.0	S	-141.37846937434838	164.6901911565842	CD8
4MNQ	95.0	Y	-95.60891905520813	-46.0683429003472	CD8
4MNQ	96.0	Q	-143.82041714387893	68.37911991789775	CD8
4MNQ	97.0	G	71.09218532738606	-125.23635321964223	CD8
4MNQ	98.0	T	66.72304356385622	175.49654561239285	CD8
4MNQ	99.0	E	-41.13950090023794	133.7336499073026	CD8
4MNQ	100.0	A	-102.85873788747588	137.44531921120205	CD8
4MNQ	101.0	F	-113.59415277757066	135.74487403735398	CD8
4MNQ	102.0	F	-107.88578998658134	157.1294730197098	CD8
5WKH	104.0	C	-125.75280853125561	124.28160268798351	CD8
5WKH	105.0	A	-121.60999304825287	164.24892527271624	CD8
5WKH	106.0	S	-140.9408689483036	141.75559292575548	CD8
5WKH	107.0	S	-122.48248677461677	150.69312313731473	CD8
5WKH	108.0	L	-59.065329002944374	-36.942126341459876	CD8
5WKH	112.0	G	-172.2831743381256	-143.37440530278792	CD8
5WKH	113.0	Q	-119.00161753804757	100.40439504718394	CD8
5WKH	114.0	G	141.817628877714	-7.117814729351787	CD8
5WKH	115.0	L	-56.08266806612552	-24.428665586517052	CD8
5WKH	116.0	L	-99.13886619215619	-16.039519735552	CD8
5WKH	117.0	Y	-89.69313571390452	127.1568395942832	CD8
5WKH	118.0	G	-91.72472907086583	149.91974440610474	CD8
5WKH	119.0	Y	-72.83640425453581	152.6078066287971	CD8
5WKH	120.0	T	-121.42938001964808	107.09562771663835	CD8
5WKH	121.0	F	-89.99506034105974	150.38756682823217	CD8
3QDM	91.0	C	-92.25342172053696	139.37432711004666	CD8
3QDM	92.0	A	-132.87655828806749	167.06177755570684	CD8
3QDM	93.0	I	-142.46161481419466	132.33455239775023	CD8
3QDM	94.0	S	-135.68950891229028	139.2878027117217	CD8
3QDM	95.0	E	-70.30843689537599	149.802356278204	CD8
3QDM	96.0	V	-71.92198847728032	115.91739641954041	CD8
3QDM	97.0	G	169.43104836964616	-159.25168324631986	CD8
3QDM	98.0	V	-115.71221175404166	120.49894087446023	CD8
3QDM	99.0	G	76.16345013873338	30.002268021606685	CD8
3QDM	100.0	Q	-83.72611295378998	139.083170898826	CD8
3QDM	101.0	P	-64.50801787916303	142.87643361009972	CD8
3QDM	102.0	Q	-93.17325777318568	128.23387082484598	CD8
3QDM	103.0	H	-105.59698082465248	140.20353469139584	CD8
3QDM	104.0	F	-108.2795740198201	150.12766433228234	CD8
5W1W	103.0	C	-113.52430892302483	133.05323147263067	CD8
5W1W	104.0	A	-119.75931970803201	139.46503132474552	CD8
5W1W	105.0	S	-120.3858113321006	142.94259141389836	CD8
5W1W	106.0	S	-169.6627249517353	-168.87040983881946	CD8
5W1W	107.0	A	77.1871542578868	19.94328139821051	CD8
5W1W	108.0	N	-69.90110965386343	113.5844050961386	CD8
5W1W	109.0	P	-65.18951537896419	-16.65523359327937	CD8
5W1W	110.0	G	-64.39712153770539	-40.6726550002692	CD8
5W1W	111.0	D	-70.41267660744204	144.8277254029007	CD8
5W1W	112.0	S	-71.32452465406423	-35.75131317493379	CD8
5W1W	113.0	S	-110.79526262826823	55.13848817344837	CD8
5W1W	114.0	N	-34.06524859304315	-48.20844909124923	CD8
5W1W	115.0	E	-72.92961968093533	-7.018260550938337	CD8
5W1W	116.0	K	-64.07507142215424	117.97091132787283	CD8
5W1W	117.0	L	-87.84805603495283	138.1478836793497	CD8
5W1W	118.0	F	-123.0100299838068	124.4453195301037	CD8
5W1W	119.0	F	-100.43100450127783	159.92906880558274	CD8
1ZGL	92.0	C	-130.44962138133758	137.46350608699603	CD4
1ZGL	93.0	A	-127.7820139355773	145.6399848352054	CD4
1ZGL	94.0	S	-130.70461017588468	163.33233564146502	CD4
1ZGL	95.0	S	-168.11741947265247	165.1692719629201	CD4
1ZGL	96.0	L	-74.81288988353833	-7.297828532930283	CD4
1ZGL	97.0	A	67.55008787954871	10.968189351618703	CD4
1ZGL	98.0	D	-70.75774456849155	-62.73872220553453	CD4
1ZGL	99.0	R	-59.291620096504204	148.45823538859426	CD4
1ZGL	100.0	V	-80.40312626576457	113.91032696967208	CD4
1ZGL	101.0	N	95.4942406479046	101.09159707876192	CD4
1ZGL	102.0	T	-30.079556693758654	144.2664544159899	CD4
1ZGL	103.0	E	-106.66722736802672	-108.52643615282902	CD4
1ZGL	106.0	A	109.51387419575182	107.39275966170709	CD4
1ZGL	107.0	F	-106.88261635538645	124.79312098972628	CD4
1ZGL	108.0	F	-93.64576583040255	146.69091270756275	CD4
4P4K	91.0	C	-124.49199903141042	131.00620247605352	CD4
4P4K	92.0	A	-128.67291667262916	130.501286879774	CD4
4P4K	93.0	S	-106.95471429264947	158.6549521691099	CD4
4P4K	94.0	S	-140.60326796259105	132.81721532304306	CD4
4P4K	95.0	L	-76.2253387986808	-45.08036594205932	CD4
4P4K	96.0	A	-62.63471047451348	121.42096648874832	CD4
4P4K	97.0	Q	-64.81344180767545	-20.514612490951166	CD4
4P4K	98.0	G	-70.0688120466214	-19.556632881176785	CD4
4P4K	99.0	G	75.23678926131096	22.90130037071229	CD4
4P4K	100.0	E	-80.52272088588377	-42.82993455404834	CD4
4P4K	101.0	T	-88.59047293533432	95.19140478884913	CD4
4P4K	102.0	Q	-99.74720130315104	140.49783281853996	CD4
4P4K	103.0	Y	-115.3381373142662	112.49647156928584	CD4
4P4K	104.0	F	-89.50533147910917	139.4327116771203	CD4
7N1E	90.0	C	-103.31901704033586	158.2697126405991	CD8
7N1E	91.0	A	-155.15476281596554	164.98874462160538	CD8
7N1E	92.0	S	-149.7133775001907	155.47469673025807	CD8
7N1E	93.0	S	-130.2986280044527	150.82641679421084	CD8
7N1E	94.0	L	-42.86199496619601	-51.711591539662386	CD8
7N1E	95.0	G	119.86755511292297	-6.092037286555875	CD8
7N1E	96.0	G	-49.951037724245154	-25.097974281279004	CD8
7N1E	97.0	A	-143.61208273999307	31.17307162929011	CD8
7N1E	98.0	G	49.95449621948024	-139.85570316031956	CD8
7N1E	99.0	G	-64.90400193430817	-11.177050447184413	CD8
7N1E	100.0	A	-82.90638767416482	62.850020660783755	CD8
7N1E	101.0	D	-170.91756826852549	164.1748058939043	CD8
7N1E	102.0	T	-60.9725871531871	132.73797038564763	CD8
7N1E	103.0	Q	-108.5613602617926	127.28856296132109	CD8
7N1E	104.0	Y	-100.47813145575307	123.92393975948673	CD8
7N1E	105.0	F	-102.057618865281	145.9169273793576	CD8
6XC9	104.0	C	-115.39581184763883	134.5460171765447	CD4
6XC9	105.0	A	-133.92421423206412	140.9711053252801	CD4
6XC9	106.0	S	-118.90927909358493	148.5540177894162	CD4
6XC9	107.0	S	-136.35000325870968	148.8213228615631	CD4
6XC9	108.0	L	-59.650031259472	-50.18991598621779	CD4
6XC9	109.0	S	54.45979638964061	47.48486676273212	CD4
6XC9	110.0	A	-77.95442466390836	-3.67059542795952	CD4
6XC9	111.0	S	-153.31322039781884	158.74306828260956	CD4
6XC9	112.0	G	-58.38368441456666	120.54397348613243	CD4
6XC9	113.0	G	102.27548101709267	-15.98883239673427	CD4
6XC9	114.0	A	-87.00458185333848	62.43848271917706	CD4
6XC9	115.0	T	-118.28387444781377	23.712720949802925	CD4
6XC9	116.0	D	-69.10671467519347	-37.95367710983224	CD4
6XC9	117.0	T	-97.85065646816287	107.34877944170711	CD4
6XC9	118.0	Q	-116.48679603920408	128.03773259706625	CD4
6XC9	119.0	Y	-105.68491483807819	124.56964312468973	CD4
6XC9	120.0	F	-89.95732538800777	149.75134576723156	CD4
6D78	94.0	C	-93.84095308807927	150.91396709262352	CD8
6D78	95.0	A	-156.2260270892388	158.53140927418673	CD8
6D78	96.0	S	-144.63541883486326	157.45978223765735	CD8
6D78	97.0	S	-143.383637015713	157.8570106337879	CD8
6D78	98.0	W	-50.74619830105298	-55.33179310171441	CD8
6D78	99.0	S	-143.26761850609523	177.06432879440692	CD8
6D78	100.0	F	-63.89625840299135	132.31665957798538	CD8
6D78	101.0	G	96.91459529408739	-11.197307180611151	CD8
6D78	102.0	T	-94.2811276003541	176.20699506115045	CD8
6D78	103.0	E	-69.19066409113114	137.62032621440824	CD8
6D78	104.0	A	-92.40728605084868	139.00936214825145	CD8
6D78	105.0	F	-107.64040906276779	121.45161018805574	CD8
6D78	106.0	F	-92.92164311504763	152.53081188308212	CD8
7N2R	90.0	C	-104.73237715122731	139.25974342266778	CD8
7N2R	91.0	A	-129.97313314101575	159.97345361530827	CD8
7N2R	92.0	S	-140.42385065500198	154.5415993922524	CD8
7N2R	93.0	S	-141.13144602871787	161.1710799136954	CD8
7N2R	94.0	V	-53.401137903663326	-52.92387129895651	CD8
7N2R	95.0	A	-152.9046303009784	-127.96229683855954	CD8
7N2R	96.0	T	-112.55287199260027	20.699188526383416	CD8
7N2R	97.0	Y	-61.02554377650937	123.38333065357692	CD8
7N2R	98.0	S	-69.81905271303877	-9.274854441586164	CD8
7N2R	99.0	T	-102.13647327057554	-0.6307578993056994	CD8
7N2R	100.0	D	-120.11545340486319	163.10399273446274	CD8
7N2R	101.0	T	-105.07235061563546	172.71869151021863	CD8
7N2R	102.0	Q	-103.34343988077968	161.5081041766795	CD8
7N2R	103.0	Y	-126.83933985668065	117.80451760197349	CD8
7N2R	104.0	F	-91.89057185883375	150.16890280795633	CD8
4EUP	91.0	C	-83.58143287918864	151.56394318510524	CD8
4EUP	92.0	A	-146.46047426815275	158.37440055880762	CD8
4EUP	93.0	S	-148.64079940719995	160.1983706406086	CD8
4EUP	94.0	S	-163.6446818572741	158.7680183792202	CD8
4EUP	95.0	F	-63.21199871139274	147.50274353087192	CD8
4EUP	96.0	L	-70.85297561163624	143.5051945599894	CD8
4EUP	97.0	G	153.73325437863247	-160.6312981421014	CD8
4EUP	98.0	T	-101.62975017903264	131.1934475029804	CD8
4EUP	99.0	G	61.82500835665785	37.46911444583091	CD8
4EUP	100.0	V	-88.46780914804935	162.40377579056394	CD8
4EUP	101.0	E	-108.95569078284456	147.32346697110685	CD8
4EUP	102.0	Q	-100.72492513427233	156.5023078450309	CD8
4EUP	103.0	Y	-126.20247276478983	143.00431143064225	CD8
4EUP	104.0	F	-100.3516011238418	153.09945482919534	CD8
3SJV	104.0	C	-95.26826174459482	147.9515196647478	CD8
3SJV	105.0	A	-146.61209749493392	152.32005562027146	CD8
3SJV	106.0	S	-136.6174747653437	-169.64070522602182	CD8
3SJV	107.0	G	142.3814955340865	140.15127869547607	CD8
3SJV	108.0	Q	-66.89263569753373	153.56833571892577	CD8
3SJV	109.0	G	88.12040955107858	138.57831048540532	CD8
3SJV	110.0	N	-91.01814173642045	97.70183622102171	CD8
3SJV	111.0	F	76.57308065126563	32.9710456201245	CD8
3SJV	112.0	D	-108.30902213089078	-130.04098413932502	CD8
3SJV	113.0	I	-61.47720110606856	138.38487467412511	CD8
3SJV	114.0	Q	-137.95197106753247	162.3486170421211	CD8
3SJV	115.0	Y	-127.45289489214656	115.15596372723833	CD8
3SJV	116.0	F	-90.70107013201434	154.28689280444848	CD8
6RSY	93.0	C	-89.65491597645692	151.9443126430731	CD8
6RSY	94.0	A	-150.24844646861536	150.02474388358706	CD8
6RSY	95.0	S	-132.15016170658976	153.5212525593132	CD8
6RSY	96.0	S	-142.71535829478228	154.8041672090297	CD8
6RSY	97.0	L	-56.48131565668948	-44.88634036405107	CD8
6RSY	98.0	G	114.64299103560639	-2.8109679061974533	CD8
6RSY	99.0	F	-164.45210543734774	168.3166151146349	CD8
6RSY	100.0	G	66.39407013957904	-151.33934416209325	CD8
6RSY	101.0	R	-59.38863834807178	-9.529097867220989	CD8
6RSY	102.0	D	33.40009127858537	60.24933568924518	CD8
6RSY	103.0	V	-81.09429961176649	128.7440668220098	CD8
6RSY	104.0	M	-86.15214984503945	117.13051743631932	CD8
6RSY	105.0	R	-100.90577567856018	123.30919913120776	CD8
6RSY	106.0	F	-80.37549909913196	157.8194279557795	CD8
4G9F	104.0	C	-92.73507732455559	127.49952358880786	CD8
4G9F	105.0	A	-125.95632823855607	124.1476240256239	CD8
4G9F	106.0	S	-117.31213233657603	158.77743897976967	CD8
4G9F	107.0	R	-159.26633614646	166.23126977554054	CD8
4G9F	108.0	E	-61.430850216791654	-27.27021062625169	CD8
4G9F	109.0	G	-174.13971735016378	178.6952650550098	CD8
4G9F	110.0	L	-54.18162887667152	-44.263067905880355	CD8
4G9F	111.0	G	-95.32865650005085	22.33931063410778	CD8
4G9F	112.0	G	-72.29464927488088	155.3110431777121	CD8
4G9F	113.0	T	-111.58469451090646	-10.262727655407012	CD8
4G9F	114.0	E	-78.87155645264957	69.93831401176483	CD8
4G9F	115.0	A	-86.98606888115731	82.93011031515832	CD8
4G9F	116.0	F	-98.31215037039138	144.3038710193211	CD8
4G9F	117.0	F	-116.13820052031046	151.45230990964814	CD8
6U3N	104.0	C	-119.8414338467089	123.06461616706599	CD4
6U3N	105.0	A	-108.63571531340232	157.7950456331946	CD4
6U3N	106.0	S	-145.0263253997804	148.100233069893	CD4
6U3N	107.0	S	-144.65874657086883	172.83760376818782	CD4
6U3N	108.0	L	-68.02231288023093	-39.89517326001784	CD4
6U3N	109.0	E	-145.76308056937046	169.41442549949977	CD4
6U3N	110.0	G	-104.92499944716174	41.678881180775115	CD4
6U3N	111.0	Q	-118.05591734432952	5.323634783034221	CD4
6U3N	112.0	G	81.39039809923027	0.26126325919773163	CD4
6U3N	113.0	A	-82.07403921356784	7.593459841786274	CD4
6U3N	114.0	S	-141.0058309059692	155.17531190766803	CD4
6U3N	115.0	E	-85.82246111943961	136.78910299974962	CD4
6U3N	116.0	Q	-83.8762240537934	138.5437320409394	CD4
6U3N	117.0	F	-118.69104454279642	135.09897491383137	CD4
6U3N	118.0	F	-106.08836881172482	143.9044241663385	CD4
3QDG	94.0	C	-81.8625862434806	150.28160098810983	CD8
3QDG	95.0	A	-150.85739360787977	174.20885806459168	CD8
3QDG	96.0	S	-163.2073789045567	156.28880259170288	CD8
3QDG	97.0	S	-143.71931979683507	157.08047780738931	CD8
3QDG	98.0	L	-65.51459885955434	-42.643884485557486	CD8
3QDG	99.0	S	-144.2171251917665	176.9596009803894	CD8
3QDG	100.0	F	-63.476204654895774	135.26859678349058	CD8
3QDG	101.0	G	83.50779607515499	-6.044893182574574	CD8
3QDG	102.0	T	-91.95010344023771	178.23046911042516	CD8
3QDG	103.0	E	-54.14920239371071	126.78649461747317	CD8
3QDG	104.0	A	-95.7403165160678	140.73438478459076	CD8
3QDG	105.0	F	-114.9627601757775	122.93489835175905	CD8
3QDG	106.0	F	-93.70010549404738	151.26042502445603	CD8
4QRR	104.0	C	-134.57696909564095	140.98603651506872	CD8
4QRR	105.0	A	-129.8742551371182	147.35276675258822	CD8
4QRR	106.0	S	-111.00200921794413	133.28991993811198	CD8
4QRR	107.0	S	-132.49243337470102	149.38233163813322	CD8
4QRR	108.0	L	-58.455480066678184	-58.31305723981857	CD8
4QRR	109.0	E	-134.19378653986195	6.871269578173601	CD8
4QRR	110.0	G	68.70825895093762	30.015131945793346	CD8
4QRR	111.0	G	-81.54375966816313	166.45133944628228	CD8
4QRR	112.0	Y	-69.00323258852562	-22.428911027074854	CD8
4QRR	113.0	Y	-83.17389439600944	-17.40114120284458	CD8
4QRR	114.0	N	-87.12997135427626	141.22021278945104	CD8
4QRR	115.0	E	-85.16207881206094	135.98429460760622	CD8
4QRR	116.0	Q	-94.94244203190442	131.96113608097644	CD8
4QRR	117.0	F	-102.07611715588551	109.32778169249646	CD8
4QRR	118.0	F	-85.40538505630957	144.41976729580114	CD8
5JZI	91.0	C	-105.9034682901429	148.56696391272456	CD8
5JZI	92.0	A	-145.61805156526367	158.48239650306175	CD8
5JZI	93.0	S	-127.69380514063833	156.35954508342152	CD8
5JZI	94.0	R	-146.80725069074137	134.01110488657963	CD8
5JZI	95.0	R	-67.60684039845017	-62.78233036955623	CD8
5JZI	96.0	G	-141.67939399011908	-120.78067865007749	CD8
5JZI	97.0	P	-80.53421757269086	0.28307869065637115	CD8
5JZI	98.0	Y	-75.15584874225586	-178.92966437713105	CD8
5JZI	99.0	E	-54.978906531471814	150.67744620212565	CD8
5JZI	100.0	Q	-101.18224479366634	148.98498634151667	CD8
5JZI	101.0	Y	-105.08917009129141	119.17941495792626	CD8
5JZI	102.0	F	-90.2666179820052	149.41306665688217	CD8
7N2Q	91.0	C	-120.97744422951448	134.883652558642	CD8
7N2Q	92.0	A	-126.89037406283308	156.30541871447159	CD8
7N2Q	93.0	S	-141.23021649597138	150.63734523949432	CD8
7N2Q	94.0	S	-137.98928343946895	160.69959891371803	CD8
7N2Q	95.0	V	-57.14966869798979	-41.662854914109474	CD8
7N2Q	96.0	A	-160.51464614533432	-141.8352468164425	CD8
7N2Q	97.0	T	-106.33696952900682	33.6631059086181	CD8
7N2Q	98.0	Y	-75.35193538042247	127.3878270576206	CD8
7N2Q	99.0	S	-74.2562945625996	-10.688546816637874	CD8
7N2Q	100.0	T	-100.86281234767677	4.411225663663812	CD8
7N2Q	101.0	D	-115.44045654426338	164.92511303935171	CD8
7N2Q	102.0	T	-104.71604094505959	168.25220470623307	CD8
7N2Q	103.0	Q	-100.62428738249508	156.66913773159297	CD8
7N2Q	104.0	Y	-123.04895450465807	115.50395903501557	CD8
7N2Q	105.0	F	-89.44217515732058	155.30682823313472	CD8
6CQR	104.0	C	-108.27961386809442	128.9473797060395	CD4
6CQR	105.0	A	-126.3147120779591	168.43390574746934	CD4
6CQR	106.0	S	-161.12032873629283	140.70455876703886	CD4
6CQR	107.0	S	-121.49399955880956	141.23000660848427	CD4
6CQR	108.0	R	-60.52169399772192	-61.54604270144166	CD4
6CQR	109.0	L	-77.17644725981155	152.22505107639913	CD4
6CQR	110.0	A	-84.80102500228728	-9.512562100320503	CD4
6CQR	111.0	G	-88.36275114009675	-8.108104830452383	CD4
6CQR	112.0	G	67.98013598085201	0.8863188605874245	CD4
6CQR	113.0	M	-72.15676799675386	-4.633098023887485	CD4
6CQR	117.0	D	-103.76396074711674	163.64073084154103	CD4
6CQR	118.0	E	-62.80294378683584	157.7979670946271	CD4
6CQR	119.0	Q	-107.93545203258239	125.90240346245022	CD4
6CQR	120.0	F	-89.17048312311435	115.74293861318934	CD4
6CQR	121.0	F	-91.59653732059839	145.39542796501888	CD4
3QDJ	94.0	C	-89.10690220904138	146.46692972469785	CD8
3QDJ	95.0	A	-146.21805847407194	166.889909278246	CD8
3QDJ	96.0	S	-147.29592094260033	161.99682507949544	CD8
3QDJ	97.0	S	-152.95685144716407	149.44539947359092	CD8
3QDJ	98.0	L	-64.0957063370313	-36.33281086861213	CD8
3QDJ	99.0	S	-150.51157034898984	169.23828761803236	CD8
3QDJ	100.0	F	-63.028002534448724	131.02411117580078	CD8
3QDJ	101.0	G	88.47401096839023	1.9265633056301146	CD8
3QDJ	102.0	T	-92.82560897084667	178.07583411791737	CD8
3QDJ	103.0	E	-60.82751984590903	133.78652778059504	CD8
3QDJ	104.0	A	-94.45526963552452	138.11542070025396	CD8
3QDJ	105.0	F	-111.66201164450624	128.29608591308008	CD8
3QDJ	106.0	F	-97.83235660001621	144.50415048899177	CD8
2ESV	92.0	C	-94.66327925241968	151.86416661621465	CD8
2ESV	93.0	A	-145.83964688699663	151.5884359818345	CD8
2ESV	94.0	S	-131.3478425292988	155.66909180533608	CD8
2ESV	95.0	S	-150.25630334954613	152.12434909521687	CD8
2ESV	96.0	Q	-103.07078492431896	-31.83317387344314	CD8
2ESV	97.0	D	-108.82430253052796	-7.984971353066867	CD8
2ESV	98.0	R	69.27528810904143	-9.411386869349856	CD8
2ESV	99.0	D	-92.74525984846017	-28.131482648307053	CD8
2ESV	105.0	T	-120.03313579632619	113.91699491776954	CD8
2ESV	106.0	Q	-106.84968231301927	128.54515011000888	CD8
2ESV	107.0	Y	-105.71693155048098	126.26090557553349	CD8
2ESV	108.0	F	-105.54728645810106	144.14934334684878	CD8
4Z7W	104.0	C	-105.0697563273401	130.63990906313236	CD4
4Z7W	105.0	A	-124.20818195769617	166.14629129089715	CD4
4Z7W	106.0	S	-158.1983950985304	134.5746792001053	CD4
4Z7W	107.0	S	-128.9351296417658	155.1128919200265	CD4
4Z7W	108.0	E	-44.572349420070985	-52.27397994853065	CD4
4Z7W	109.0	A	-155.30977727621496	-38.43962169893455	CD4
4Z7W	110.0	R	-112.75996119237763	156.08198108808372	CD4
4Z7W	112.0	R	-66.04140594640599	-24.988664013977747	CD4
4Z7W	113.0	Y	-93.39566986428629	24.49674590822547	CD4
4Z7W	114.0	N	-100.01226766428887	169.84715638501075	CD4
4Z7W	115.0	E	-61.7477172429079	114.97971151764725	CD4
4Z7W	116.0	Q	-93.48783187271567	121.06946803467893	CD4
4Z7W	117.0	F	-98.99269930509072	119.69959796584943	CD4
4Z7W	118.0	F	-100.30020480575936	159.89663378014194	CD4
6ZKX	104.0	C	-95.8947290619851	137.1664799725454	CD8
6ZKX	105.0	A	-132.80505758838038	150.8433074098016	CD8
6ZKX	106.0	S	-139.82786050993886	157.95757323780327	CD8
6ZKX	107.0	S	-151.74566126736747	151.39098319635255	CD8
6ZKX	108.0	Y	-61.0193322124608	-36.59649702499823	CD8
6ZKX	109.0	S	-156.38174668499434	168.61298073015558	CD8
6ZKX	110.0	I	-107.08892345779724	-37.196124011442535	CD8
6ZKX	111.0	R	-104.65838601793361	-8.819861067285125	CD8
6ZKX	112.0	G	-93.6478314368788	173.2868338436734	CD8
6ZKX	112.0	S	-64.34195995491444	-44.49087947567727	CD8
6ZKX	113.0	R	-70.51112878823581	72.66316660241877	CD8
6ZKX	114.0	G	-116.597857123703	4.89811775109953	CD8
6ZKX	115.0	E	-55.77189819709603	126.9577986365089	CD8
6ZKX	116.0	Q	-97.05094915308425	124.94094974610518	CD8
6ZKX	117.0	F	-101.50382310975866	129.2334397801623	CD8
6ZKX	118.0	F	-104.57543535804737	149.31600848243298	CD8
8VD0	104.0	C	-113.71802082614973	140.72670051229727	CD4
8VD0	105.0	A	-137.16268186373645	146.00397380211098	CD4
8VD0	106.0	S	-128.97785982677786	155.72494084800857	CD4
8VD0	107.0	S	-140.30353646626307	154.55080925391198	CD4
8VD0	108.0	L	-55.810873364679864	-55.634883258844496	CD4
8VD0	109.0	R	-118.83050187827665	166.02328435167544	CD4
8VD0	110.0	R	-65.20719983464167	122.43470435611776	CD4
8VD0	111.0	G	103.69007503170548	-13.393766063595525	CD4
8VD0	112.0	D	-82.19150386723437	170.63539023646763	CD4
8VD0	113.0	T	-52.504750021886686	128.32730583005798	CD4
8VD0	114.0	I	-94.71470695479778	141.18146541623182	CD4
8VD0	115.0	Y	-122.54341681547864	125.9247133989455	CD4
8VD0	116.0	F	-87.2896851463815	148.71036833580405	CD4
5XOV	91.0	C	-87.23166656803582	150.7181840660053	CD8
5XOV	92.0	A	-154.6405394243954	157.08006444371685	CD8
5XOV	93.0	W	-135.0816419393506	159.3350549723726	CD8
5XOV	94.0	S	-152.7421960412898	159.7981676890682	CD8
5XOV	95.0	V	-56.85038804689082	155.39692448674612	CD8
5XOV	96.0	S	-83.75349562727052	155.1828742573142	CD8
5XOV	97.0	V	-41.3874770901858	-46.74984120357564	CD8
5XOV	98.0	G	-69.38031562578685	-30.255206510959326	CD8
5XOV	99.0	A	-81.43604778621707	-18.618351851044935	CD8
5XOV	100.0	G	163.83440802709094	-174.4179128738562	CD8
5XOV	101.0	V	-74.50187503849297	111.0778433144205	CD8
5XOV	102.0	P	-58.634556838645544	122.4621327239063	CD8
5XOV	103.0	T	-124.0594964121656	106.90969282664979	CD8
5XOV	104.0	I	-67.5146695112694	129.94443771677996	CD8
5XOV	105.0	Y	-120.17504983355516	133.26062754528178	CD8
5XOV	106.0	F	-97.78281136136137	153.9264209552106	CD8
5MEN	91.0	C	-97.590257232006	154.17393202190402	CD8
5MEN	92.0	A	-159.02119595455548	140.3421833191103	CD8
5MEN	93.0	S	-123.00837807014099	160.48905214629053	CD8
5MEN	94.0	S	-138.95855877072	141.89252005113886	CD8
5MEN	95.0	Y	-97.85463126180501	127.85187283825763	CD8
5MEN	96.0	Q	62.08311626213509	33.23179255600063	CD8
5MEN	97.0	G	61.32307414245757	19.614932557834415	CD8
5MEN	98.0	T	-104.85723878940955	-120.50700593762889	CD8
5MEN	99.0	E	-69.03233274168801	141.00450452275314	CD8
5MEN	100.0	A	-106.26494442120139	141.1905504707093	CD8
5MEN	101.0	F	-126.52542605017919	133.93029839454374	CD8
5MEN	102.0	F	-103.11356231725102	156.3962720795622	CD8
6R2L	93.0	C	-106.09033516279527	131.48749654212168	CD8
6R2L	94.0	A	-126.5788043546282	149.4245239429352	CD8
6R2L	95.0	S	-125.48132255667251	161.15348970212537	CD8
6R2L	96.0	S	-142.1325546726855	143.70818337584885	CD8
6R2L	97.0	P	-78.40738048325919	9.749339724322244	CD8
6R2L	98.0	L	-51.29902036985764	124.2471959676558	CD8
6R2L	99.0	D	-134.4411201143645	92.5547797060177	CD8
6R2L	100.0	V	-68.629474464576	140.2488254432666	CD8
6R2L	101.0	S	74.19596707125808	-3.73956208732206	CD8
6R2L	102.0	I	-114.16994533055048	-50.26972544121404	CD8
6R2L	103.0	S	-139.73062891618937	118.6170887191421	CD8
6R2L	104.0	S	-82.08208399224263	-23.520776041778024	CD8
6R2L	105.0	Y	-54.88775489532173	130.490871195939	CD8
6R2L	106.0	N	-138.17770797357582	31.1115440276064	CD8
6R2L	107.0	E	-59.73211455652199	132.30614299880568	CD8
6R2L	108.0	Q	-99.03496971882811	136.05554351007635	CD8
6R2L	109.0	F	-117.53830954371873	123.3028353780454	CD8
6R2L	110.0	F	-99.870317012437	144.0864333310395	CD8
3NFJ	91.0	C	-87.23166656803582	150.7181840660053	CD8
3NFJ	92.0	A	-154.6405394243954	157.08006444371685	CD8
3NFJ	93.0	W	-135.0816419393506	159.3350549723726	CD8
3NFJ	94.0	S	-152.7421960412898	159.7981676890682	CD8
3NFJ	95.0	V	-56.85038804689082	155.39692448674612	CD8
3NFJ	96.0	S	-83.75349562727052	155.1828742573142	CD8
3NFJ	97.0	V	-41.3874770901858	-46.74984120357564	CD8
3NFJ	98.0	G	-69.38031562578685	-30.255206510959326	CD8
3NFJ	99.0	A	-81.43604778621707	-18.618351851044935	CD8
3NFJ	100.0	G	163.83440802709094	-174.4179128738562	CD8
3NFJ	101.0	V	-74.50187503849297	111.0778433144205	CD8
3NFJ	102.0	P	-58.634556838645544	122.4621327239063	CD8
3NFJ	103.0	T	-124.0594964121656	106.90969282664979	CD8
3NFJ	104.0	I	-67.5146695112694	129.94443771677996	CD8
3NFJ	105.0	Y	-120.17504983355516	133.26062754528178	CD8
3NFJ	106.0	F	-97.78281136136137	153.9264209552106	CD8
6VMX	104.0	C	-113.81490208375055	126.9110296693458	CD8
6VMX	105.0	A	-119.25534974465117	159.37897406558105	CD8
6VMX	106.0	S	-149.23523927608719	142.3978217082326	CD8
6VMX	107.0	S	-137.19335748848118	151.81402768190873	CD8
6VMX	108.0	Q	-53.08979891458042	-45.174434935194654	CD8
6VMX	109.0	D	-130.94845275907636	164.24336217903758	CD8
6VMX	110.0	L	-56.045052519412444	114.48401466305485	CD8
6VMX	111.0	F	52.82580231708756	22.193962769806237	CD8
6VMX	112.0	T	-99.37910407954044	124.17890873001653	CD8
6VMX	113.0	G	66.12247639705579	-162.84804525395876	CD8
6VMX	114.0	G	-75.81328152181484	136.88158439564532	CD8
6VMX	115.0	Y	-82.56499339299388	146.14456147059465	CD8
6VMX	116.0	T	-102.5577418679627	110.88916164998172	CD8
6VMX	117.0	F	-96.93538427939927	159.19456045306472	CD8
5HHM	93.0	C	-115.60211911762393	147.90110542332246	CD8
5HHM	94.0	A	-147.2741795359219	161.81384280532558	CD8
5HHM	95.0	S	-140.82670693385478	155.28838949513118	CD8
5HHM	96.0	S	-139.4625508747145	149.02439589951354	CD8
5HHM	97.0	S	-44.1473492452461	-48.853682664550725	CD8
5HHM	98.0	R	-137.9305853986275	155.01062436486305	CD8
5HHM	99.0	S	-60.643966196046584	148.16910036762903	CD8
5HHM	100.0	S	82.21331154973899	-13.338803654811478	CD8
5HHM	101.0	Y	-84.6293430220238	177.21762230173528	CD8
5HHM	102.0	E	-47.512675158257686	127.37753417835674	CD8
5HHM	103.0	Q	-98.11702531027258	148.58633325287664	CD8
5HHM	104.0	Y	-115.31246489733465	113.05229989494252	CD8
5HHM	105.0	F	-81.95512202639225	139.10897244164732	CD8
5C0B	92.0	C	-109.09953206798352	147.1550122641879	CD8
5C0B	93.0	A	-139.34527709330212	155.5313371133279	CD8
5C0B	94.0	S	-131.91237431032442	156.6197984088393	CD8
5C0B	95.0	S	-155.7692785390383	-176.8216952578458	CD8
5C0B	96.0	L	-130.80123490033233	156.18208368926403	CD8
5C0B	97.0	W	-52.520739511504694	-48.10530717949209	CD8
5C0B	98.0	E	-66.71140144131334	-22.306264738398575	CD8
5C0B	99.0	K	-87.2273382513728	-39.63483024652269	CD8
5C0B	100.0	L	-65.64342226518765	-27.354655117524317	CD8
5C0B	101.0	A	-66.1250488958908	-26.36730971368669	CD8
5C0B	102.0	K	-98.69078502457634	12.500953892719298	CD8
5C0B	103.0	N	57.2100218755283	34.66077749218677	CD8
5C0B	104.0	I	-97.49667450883922	134.2668699001662	CD8
5C0B	105.0	Q	-139.76745346594095	161.1807609276552	CD8
5C0B	106.0	Y	-113.86861459228598	120.11663982347389	CD8
5C0B	107.0	F	-94.46864903390919	141.22631714814474	CD8
6VQO	91.0	C	-95.70691655620249	135.1057644357016	CD8
6VQO	92.0	A	-128.48304557566357	143.22244118275347	CD8
6VQO	93.0	S	-115.78541811603614	151.5527555983294	CD8
6VQO	94.0	S	-141.75929114963577	135.2869212450673	CD8
6VQO	95.0	I	-54.27521580321497	-38.08808843535186	CD8
6VQO	96.0	Q	-158.9391894399698	125.14358956627605	CD8
6VQO	97.0	Q	76.53864200938321	-11.031950392036213	CD8
6VQO	98.0	G	97.71664780543153	-4.394043906045444	CD8
6VQO	99.0	A	-75.7224554074277	178.76777646408823	CD8
6VQO	100.0	D	37.33448243417473	-141.76125951808072	CD8
6VQO	101.0	T	-75.1077385741299	154.16310927757664	CD8
6VQO	102.0	Q	-126.08823796516661	124.38049784063408	CD8
6VQO	103.0	Y	-93.01266977109304	129.47574586962395	CD8
6VQO	104.0	F	-98.93341140579963	148.30093374962775	CD8
2VLR	93.0	C	-110.61656361411438	151.9730502517842	CD8
2VLR	94.0	A	-150.58772653050815	157.81787370712405	CD8
2VLR	95.0	S	-139.03027487198344	147.49782586376088	CD8
2VLR	96.0	S	-133.8117488028299	156.7666442930865	CD8
2VLR	97.0	S	-63.95667584690221	-43.368474439326	CD8
2VLR	98.0	R	-129.68082826819705	152.44934173868052	CD8
2VLR	99.0	A	-52.21320106202745	139.862242493585	CD8
2VLR	100.0	S	85.32560949937884	-12.9301027329957	CD8
2VLR	101.0	Y	-88.78796598753645	169.45564632101213	CD8
2VLR	102.0	E	-48.357541363274386	129.7073485526936	CD8
2VLR	103.0	Q	-97.46216015324062	143.53824579278336	CD8
2VLR	104.0	Y	-111.87536678692027	130.09577944808441	CD8
2VLR	105.0	F	-97.49998842450121	141.62411641766957	CD8
4MJI	95.0	C	-109.1693551055352	121.37153691076975	CD8
4MJI	96.0	A	-118.73519665960697	168.39115155542652	CD8
4MJI	97.0	S	-138.41846991860714	131.1733631157188	CD8
4MJI	98.0	S	-112.56162669892666	156.66329021202003	CD8
4MJI	99.0	L	-65.24970136113828	-46.39680565912876	CD8
4MJI	100.0	T	-131.66649490922066	-32.8830838505521	CD8
4MJI	101.0	G	149.2906121709518	131.93013438453428	CD8
4MJI	102.0	G	69.09634795983727	-149.68793742551995	CD8
4MJI	103.0	G	49.20455698367762	-138.7710542617876	CD8
4MJI	104.0	E	-78.48865357486035	119.70311619708161	CD8
4MJI	105.0	L	-97.47272956200166	124.35342616908777	CD8
4MJI	106.0	F	-101.478783638284	104.90133251371444	CD8
4MJI	107.0	F	-79.41930419076193	152.90090765870517	CD8
2BNQ	90.0	C	-101.09871242050109	139.20773572244954	CD8
2BNQ	91.0	A	-136.2567844734407	133.9638130608016	CD8
2BNQ	92.0	S	-130.55799906896868	162.6111913458993	CD8
2BNQ	93.0	S	-169.07659769728846	170.8019898335564	CD8
2BNQ	94.0	Y	-80.36853838800762	165.67523731118754	CD8
2BNQ	95.0	V	-102.38605239009382	32.95342004293705	CD8
2BNQ	96.0	G	-172.82224649787764	-153.75739211555066	CD8
2BNQ	97.0	N	58.45836680498938	-140.47840801536222	CD8
2BNQ	98.0	T	-76.90893943326039	-18.2311807119838	CD8
2BNQ	99.0	G	74.00019618089378	13.132503433093326	CD8
2BNQ	100.0	E	-56.05079219686541	136.0134934486522	CD8
2BNQ	101.0	L	-91.0184458905947	139.33801166454634	CD8
2BNQ	102.0	F	-120.96521672476067	116.04991107058751	CD8
2BNQ	103.0	F	-92.31476717345815	145.7321916880719	CD8
1OGA	93.0	C	-109.68797893058439	148.38019447067475	CD8
1OGA	94.0	A	-144.9528127854943	160.63723369146024	CD8
1OGA	95.0	S	-139.44847244677894	156.3958940231202	CD8
1OGA	96.0	S	-140.0998802815935	150.5376188814122	CD8
1OGA	97.0	S	-54.107711736465774	-47.564812712403445	CD8
[truncated: 165 more rows]
